# Supplementary material for: Single-cell RNA sequencing reveals dynamic changes in A-to-I RNA editome during early human embryogenesis
Source: BMC Genomics. 2016 Sep 29;17:766. doi: 10.1186/s12864-016-3115-2 (PMC5043600; doi:10.1186/s12864-016-3115-2)
Supplement: Additional file 2: Table S1. — Candidate A-to-I RNA-editing sites. Table S3. Editing levels of A-to-I RNA-editing events that may recode the proteins. Table S4. Editing levels of A-to-I RNA-editing events in miRNA-targeted mRNA regions. Table S5. Significant GSEA results of the genes that are preferably edited in miRNA-targeted regions in cells crossing oocyte to 4-cell stages. (XLSX 582 kb) [file 12864_2016_3115_MOESM2_ESM.xlsx]

## Sheet: Table.S1
Table S1. Candidate A-to-I RNA-editing sites.
Chr	Pos	Ref	Alt	MutType	AluRegion	GeneName	Region
chr1	91038	T	C	A->G	Alu	RP11-34P13.7,RP11-34P13.8	ncRNA_exonic
chr1	91054	T	C	A->G	Alu	RP11-34P13.7,RP11-34P13.8	ncRNA_exonic
chr1	91081	T	C	A->G	Alu	RP11-34P13.7,RP11-34P13.8	ncRNA_exonic
chr1	91094	T	C	A->G	Alu	RP11-34P13.7,RP11-34P13.8	ncRNA_exonic
chr1	237274	T	C	A->G	Alu	AP006222.2	ncRNA_exonic
chr1	237286	T	C	A->G	Alu	AP006222.2	ncRNA_exonic
chr1	764404	A	G	A->G	Alu	LINC01128	ncRNA_exonic
chr1	764442	A	G	A->G	Alu	LINC01128	ncRNA_exonic
chr1	764443	A	G	A->G	Alu	LINC01128	ncRNA_exonic
chr1	764467	A	G	A->G	Alu	LINC01128	ncRNA_exonic
chr1	764468	A	G	A->G	Alu	LINC01128	ncRNA_exonic
chr1	764471	A	G	A->G	Alu	LINC01128	ncRNA_exonic
chr1	1404422	A	G	A->G	Alu	ATAD3C	UTR3
chr1	3654158	T	C	A->G	Alu	TP73-AS1	ncRNA_exonic
chr1	3654167	T	C	A->G	Alu	TP73-AS1	ncRNA_exonic
chr1	3654179	T	C	A->G	Alu	TP73-AS1	ncRNA_exonic
chr1	3654256	T	C	A->G	Alu	TP73-AS1	ncRNA_exonic
chr1	3654259	T	C	A->G	Alu	TP73-AS1	ncRNA_exonic
chr1	3654300	T	C	A->G	Alu	TP73-AS1	ncRNA_exonic
chr1	3654339	T	C	A->G	Alu	TP73-AS1	ncRNA_exonic
chr1	3654400	T	C	A->G	Alu	TP73-AS1	ncRNA_exonic
chr1	3654420	T	C	A->G	Alu	TP73-AS1	ncRNA_exonic
chr1	3672633	A	G	A->G	Alu	CCDC27	intronic
chr1	3672649	A	G	A->G	Alu	CCDC27	intronic
chr1	3672650	A	G	A->G	Alu	CCDC27	intronic
chr1	3672653	A	G	A->G	Alu	CCDC27	intronic
chr1	3672671	A	G	A->G	Alu	CCDC27	intronic
chr1	3672702	A	G	A->G	Alu	CCDC27	intronic
chr1	3672703	A	G	A->G	Alu	CCDC27	intronic
chr1	3672718	A	G	A->G	Alu	CCDC27	intronic
chr1	3672745	A	G	A->G	Alu	CCDC27	intronic
chr1	3672748	A	G	A->G	Alu	CCDC27	intronic
chr1	3672778	A	G	A->G	Alu	CCDC27	intronic
chr1	3672784	A	G	A->G	Alu	CCDC27	intronic
chr1	3672794	A	G	A->G	Alu	CCDC27	intronic
chr1	3672836	A	G	A->G	Alu	CCDC27	intronic
chr1	3672843	A	G	A->G	Alu	CCDC27	intronic
chr1	3697057	T	C	A->G	Non-Alu	LRRC47	UTR3
chr1	3697323	T	C	A->G	Alu	LRRC47	UTR3
chr1	3697360	T	C	A->G	Alu	LRRC47	UTR3
chr1	3697374	T	C	A->G	Alu	LRRC47	UTR3
chr1	3697377	T	C	A->G	Alu	LRRC47	UTR3
chr1	3697383	T	C	A->G	Alu	LRRC47	UTR3
chr1	3697418	T	C	A->G	Alu	LRRC47	UTR3
chr1	3697457	T	C	A->G	Alu	LRRC47	UTR3
chr1	3697458	T	C	A->G	Alu	LRRC47	UTR3
chr1	3697478	T	C	A->G	Alu	LRRC47	UTR3
chr1	3729147	T	C	A->G	Alu	CEP104	UTR3
chr1	3805994	T	C	A->G	Alu	C1orf174	UTR3
chr1	3806003	T	C	A->G	Alu	C1orf174	UTR3
chr1	3806015	T	C	A->G	Alu	C1orf174	UTR3
chr1	3806016	T	C	A->G	Alu	C1orf174	UTR3
chr1	3806025	T	C	A->G	Alu	C1orf174	UTR3
chr1	3806055	T	C	A->G	Alu	C1orf174	UTR3
chr1	3806066	T	C	A->G	Alu	C1orf174	UTR3
chr1	3806093	T	C	A->G	Alu	C1orf174	UTR3
chr1	3806111	T	C	A->G	Alu	C1orf174	UTR3
chr1	3806254	T	C	A->G	Alu	C1orf174	UTR3
chr1	6282487	T	C	A->G	Alu	ICMT	UTR3
chr1	6282587	T	C	A->G	Non-Alu	ICMT	UTR3
chr1	6476075	T	C	A->G	Alu	HES2	UTR3
chr1	6582149	T	C	A->G	Alu	NOL9	UTR3
chr1	6582161	T	C	A->G	Alu	NOL9	UTR3
chr1	6582176	T	C	A->G	Alu	NOL9	UTR3
chr1	6582221	T	C	A->G	Alu	NOL9	UTR3
chr1	6582353	T	C	A->G	Alu	NOL9	UTR3
chr1	6585331	T	C	A->G	Alu	NOL9	UTR3
chr1	6585332	T	C	A->G	Alu	NOL9	UTR3
chr1	6619930	A	G	A->G	Alu	TAS1R1	intronic
chr1	9328200	A	G	A->G	Alu	H6PD	UTR3
chr1	9987484	T	C	A->G	Alu	LZIC	intronic
chr1	9989620	T	C	A->G	Non-Alu	LZIC	UTR3
chr1	10042955	A	G	A->G	Alu	NMNAT1	UTR3
chr1	10042987	A	G	A->G	Alu	NMNAT1	UTR3
chr1	10042988	A	G	A->G	Alu	NMNAT1	UTR3
chr1	10043043	A	G	A->G	Alu	NMNAT1	UTR3
chr1	10043053	A	G	A->G	Alu	NMNAT1	UTR3
chr1	10043089	A	G	A->G	Alu	NMNAT1	UTR3
chr1	10043150	A	G	A->G	Alu	NMNAT1	UTR3
chr1	10043358	A	G	A->G	Alu	RP11-807G9.2	ncRNA_intronic
chr1	10043363	A	G	A->G	Alu	RP11-807G9.2	ncRNA_intronic
chr1	10323162	A	G	A->G	Alu	KIF1B	intronic
chr1	10366562	A	G	A->G	Alu	RN7SL731P	ncRNA_exonic
chr1	10366572	A	G	A->G	Alu	RN7SL731P	ncRNA_exonic
chr1	10366594	A	G	A->G	Alu	RN7SL731P	ncRNA_exonic
chr1	10437741	A	G	A->G	Alu	KIF1B	UTR3
chr1	10440509	A	G	A->G	Alu	KIF1B	UTR3
chr1	10440721	A	G	A->G	Alu	KIF1B	UTR3
chr1	10491657	A	G	A->G	Alu	APITD1,APITD1-CORT	intronic
chr1	10517300	T	C	A->G	Alu	DFFA	UTR3
chr1	10517352	T	C	A->G	Alu	DFFA	UTR3
chr1	10521238	T	C	A->G	Alu	DFFA	UTR3
chr1	10521260	T	C	A->G	Alu	DFFA	UTR3
chr1	11347731	A	G	A->G	Alu	UBIAD1	UTR3
chr1	11347732	A	G	A->G	Alu	UBIAD1	UTR3
chr1	11846617	T	C	A->G	Alu	MTHFR	UTR3
chr1	11846631	T	C	A->G	Alu	MTHFR	UTR3
chr1	11846740	T	C	A->G	Alu	MTHFR	UTR3
chr1	12267709	A	G	A->G	Alu	TNFRSF1B	UTR3
chr1	12268966	A	G	A->G	Alu	TNFRSF1B	UTR3
chr1	13143262	A	G	A->G	Alu	PRAMEF25	ncRNA_intronic
chr1	13218427	T	C	A->G	Alu	PRAMEF26	intronic
chr1	13218434	T	C	A->G	Alu	PRAMEF26	intronic
chr1	13943971	A	G	A->G	Alu	PDPN	UTR3
chr1	13943972	A	G	A->G	Alu	PDPN	UTR3
chr1	13943985	A	G	A->G	Alu	PDPN	UTR3
chr1	13943997	A	G	A->G	Alu	PDPN	UTR3
chr1	13944007	A	G	A->G	Alu	PDPN	UTR3
chr1	13944033	A	G	A->G	Alu	PDPN	UTR3
chr1	13944034	A	G	A->G	Alu	PDPN	UTR3
chr1	13944042	A	G	A->G	Alu	PDPN	UTR3
chr1	13944048	A	G	A->G	Alu	PDPN	UTR3
chr1	13944051	A	G	A->G	Alu	PDPN	UTR3
chr1	13944105	A	G	A->G	Alu	PDPN	UTR3
chr1	13944127	A	G	A->G	Alu	PDPN	UTR3
chr1	13944128	A	G	A->G	Alu	PDPN	UTR3
chr1	13944140	A	G	A->G	Alu	PDPN	UTR3
chr1	15794453	A	G	A->G	Alu	CELA2A	intronic
chr1	15818105	T	C	A->G	Alu	CASP9	UTR3
chr1	15896325	A	G	A->G	Alu	DNAJC16	UTR3
chr1	15896419	A	G	A->G	Alu	DNAJC16	UTR3
chr1	15896940	A	G	A->G	Alu	DNAJC16	UTR3
chr1	15896944	A	G	A->G	Alu	DNAJC16	UTR3
chr1	15896953	A	G	A->G	Alu	DNAJC16	UTR3
chr1	15900086	T	C	A->G	Non-Alu	AGMAT	UTR3
chr1	15912864	T	C	A->G	Alu	RP4-680D5.2	ncRNA_exonic
chr1	15912943	T	C	A->G	Alu	RP4-680D5.2	ncRNA_exonic
chr1	15914260	T	C	A->G	Alu	RP4-680D5.2	ncRNA_exonic
chr1	15914276	T	C	A->G	Alu	RP4-680D5.2	ncRNA_exonic
chr1	15914286	T	C	A->G	Alu	RP4-680D5.2	ncRNA_exonic
chr1	15914299	T	C	A->G	Alu	RP4-680D5.2	ncRNA_exonic
chr1	15914310	T	C	A->G	Alu	RP4-680D5.2	ncRNA_exonic
chr1	15914452	T	C	A->G	Alu	RP4-680D5.2	ncRNA_exonic
chr1	15990739	A	G	A->G	Alu	DDI2	UTR3
chr1	15990741	A	G	A->G	Alu	DDI2	UTR3
chr1	15990769	A	G	A->G	Alu	DDI2	UTR3
chr1	15990806	A	G	A->G	Alu	DDI2	UTR3
chr1	15990847	A	G	A->G	Alu	DDI2	UTR3
chr1	15990881	A	G	A->G	Alu	DDI2	UTR3
chr1	15991501	A	G	A->G	Alu	DDI2	UTR3
chr1	15991502	A	G	A->G	Alu	DDI2	UTR3
chr1	15993428	A	G	A->G	Alu	DDI2	UTR3
chr1	16889358	T	C	A->G	Non-Alu	NBPF1	UTR3
chr1	16889359	T	C	A->G	Non-Alu	NBPF1	UTR3
chr1	16889624	T	C	A->G	Non-Alu	NBPF1	UTR3
chr1	16889687	T	C	A->G	Non-Alu	NBPF1	UTR3
chr1	18127193	A	G	A->G	Alu	ACTL8	intronic
chr1	19585493	A	G	A->G	Alu	MRTO4	UTR3
chr1	19585501	A	G	A->G	Alu	MRTO4	UTR3
chr1	19585507	A	G	A->G	Alu	MRTO4	UTR3
chr1	19585510	A	G	A->G	Alu	MRTO4	UTR3
chr1	19585519	A	G	A->G	Alu	MRTO4	UTR3
chr1	19585553	A	G	A->G	Alu	MRTO4	UTR3
chr1	19585554	A	G	A->G	Alu	MRTO4	UTR3
chr1	19585569	A	G	A->G	Alu	MRTO4	UTR3
chr1	19585579	A	G	A->G	Alu	MRTO4	UTR3
chr1	19585622	A	G	A->G	Alu	MRTO4	UTR3
chr1	19585638	A	G	A->G	Alu	MRTO4	UTR3
chr1	20237983	A	G	A->G	Alu	OTUD3	UTR3
chr1	20238133	A	G	A->G	Alu	OTUD3	UTR3
chr1	20238142	A	G	A->G	Alu	OTUD3	UTR3
chr1	20238149	A	G	A->G	Alu	OTUD3	UTR3
chr1	20238155	A	G	A->G	Alu	OTUD3	UTR3
chr1	20238164	A	G	A->G	Alu	OTUD3	UTR3
chr1	20978590	T	C	A->G	Alu	PINK1-AS	ncRNA_exonic
chr1	20978609	T	C	A->G	Alu	PINK1-AS	ncRNA_exonic
chr1	21081804	T	C	A->G	Alu	HP1BP3	intronic
chr1	21253675	T	C	A->G	Alu	EIF4G3	intronic
chr1	21254489	T	C	A->G	Alu	EIF4G3	intronic
chr1	21266621	T	C	A->G	Alu	EIF4G3	intronic
chr1	21397654	T	C	A->G	Alu	EIF4G3	intronic
chr1	24296988	T	C	A->G	Alu	SRSF10	UTR3
chr1	24296989	T	C	A->G	Alu	SRSF10	UTR3
chr1	24741101	T	C	A->G	Alu	STPG1	intronic
chr1	24741149	T	C	A->G	Alu	STPG1	intronic
chr1	24741189	T	C	A->G	Alu	STPG1	intronic
chr1	24741225	T	C	A->G	Alu	STPG1	intronic
chr1	24741259	T	C	A->G	Alu	STPG1	intronic
chr1	24741293	T	C	A->G	Alu	STPG1	intronic
chr1	24741294	T	C	A->G	Alu	STPG1	intronic
chr1	24741300	T	C	A->G	Alu	STPG1	intronic
chr1	24746318	A	G	A->G	Alu	NIPAL3	intronic
chr1	24746363	A	G	A->G	Alu	NIPAL3	intronic
chr1	24746451	A	G	A->G	Alu	NIPAL3	intronic
chr1	24749875	A	G	A->G	Alu	NIPAL3	intronic
chr1	24797830	A	G	A->G	Alu	NIPAL3	UTR3
chr1	24797831	A	G	A->G	Alu	NIPAL3	UTR3
chr1	26143889	A	G	A->G	Alu	NONHSAG000741	ncRNA_intronic
chr1	26143958	A	G	A->G	Alu	NONHSAG000741	ncRNA_intronic
chr1	26143967	A	G	A->G	Alu	NONHSAG000741	ncRNA_intronic
chr1	26143968	A	G	A->G	Alu	NONHSAG000741	ncRNA_intronic
chr1	26143980	A	G	A->G	Alu	NONHSAG000741	ncRNA_intronic
chr1	26160842	T	C	A->G	Alu	AUNIP	UTR3
chr1	26160844	T	C	A->G	Alu	AUNIP	UTR3
chr1	26160850	T	C	A->G	Alu	AUNIP	UTR3
chr1	26160917	T	C	A->G	Alu	AUNIP	UTR3
chr1	26160986	T	C	A->G	Alu	AUNIP	UTR3
chr1	26287365	T	C	A->G	Alu	PAFAH2	UTR3
chr1	26287570	T	C	A->G	Alu	PAFAH2	UTR3
chr1	26755643	A	G	A->G	Alu	LIN28A	UTR3
chr1	26755644	A	G	A->G	Alu	LIN28A	UTR3
chr1	28086552	A	G	A->G	Alu	FAM76A	exonic
chr1	28150472	A	G	A->G	Alu	STX12	UTR3
chr1	28150531	A	G	A->G	Alu	STX12	UTR3
chr1	28297848	T	C	A->G	Alu	EYA3	UTR3
chr1	28590537	A	G	A->G	Alu	SESN2	intronic
chr1	28590683	A	G	A->G	Alu	SESN2	intronic
chr1	28662374	A	G	A->G	Non-Alu	MED18	UTR3
chr1	28823787	A	G	A->G	Alu	PHACTR4	UTR3
chr1	28823966	A	G	A->G	Alu	PHACTR4	UTR3
chr1	28826250	A	G	A->G	Alu	PHACTR4	UTR3
chr1	29041933	A	G	A->G	Alu	GMEB1	UTR3
chr1	29042047	A	G	A->G	Alu	GMEB1	UTR3
chr1	29042348	A	G	A->G	Alu	GMEB1	UTR3
chr1	29444664	A	G	A->G	Alu	EPB41	UTR3
chr1	29504615	T	C	A->G	Alu	SRSF4	intronic
chr1	29504684	T	C	A->G	Alu	SRSF4	intronic
chr1	32608826	A	G	A->G	Alu	KPNA6	intronic
chr1	32608849	A	G	A->G	Alu	KPNA6	intronic
chr1	32608902	A	G	A->G	Alu	KPNA6	intronic
chr1	32608929	A	G	A->G	Alu	KPNA6	intronic
chr1	32609021	A	G	A->G	Alu	KPNA6	intronic
chr1	32633320	A	G	A->G	Alu	KPNA6	intronic
chr1	32641130	A	G	A->G	Alu	RP4-622L5.2	ncRNA_intronic
chr1	32641131	A	G	A->G	Alu	RP4-622L5.2	ncRNA_intronic
chr1	32641201	A	G	A->G	Alu	RP4-622L5.2	ncRNA_intronic
chr1	32641443	A	G	A->G	Alu	RP4-622L5.2	ncRNA_intronic
chr1	32641444	A	G	A->G	Alu	RP4-622L5.2	ncRNA_intronic
chr1	32641639	A	G	A->G	Alu	RP4-622L5.2	ncRNA_intronic
chr1	32696863	A	G	A->G	Alu	EIF3I	UTR3
chr1	32696916	A	G	A->G	Alu	EIF3I	UTR3
chr1	32697007	A	G	A->G	Alu	EIF3I	UTR3
chr1	32697082	A	G	A->G	Alu	EIF3I	UTR3
chr1	32697097	A	G	A->G	Alu	EIF3I	UTR3
chr1	32891527	T	C	A->G	Alu	LRRC37A12P	ncRNA_intronic
chr1	32891550	T	C	A->G	Alu	LRRC37A12P	ncRNA_intronic
chr1	33300487	A	G	A->G	Alu	S100PBP	UTR3
chr1	33308386	A	G	A->G	Alu	S100PBP	intronic
chr1	33308398	A	G	A->G	Alu	S100PBP	intronic
chr1	33308406	A	G	A->G	Alu	S100PBP	intronic
chr1	33308432	A	G	A->G	Alu	S100PBP	intronic
chr1	33308449	A	G	A->G	Alu	S100PBP	intronic
chr1	33308471	A	G	A->G	Alu	S100PBP	intronic
chr1	33322992	A	G	A->G	Alu	S100PBP	UTR3
chr1	33323041	A	G	A->G	Alu	S100PBP	UTR3
chr1	33323092	A	G	A->G	Alu	S100PBP	UTR3
chr1	33323173	A	G	A->G	Alu	S100PBP	UTR3
chr1	33323174	A	G	A->G	Alu	S100PBP	UTR3
chr1	33323186	A	G	A->G	Alu	S100PBP	UTR3
chr1	33323192	A	G	A->G	Alu	S100PBP	UTR3
chr1	35899960	T	C	A->G	Alu	KIAA0319L	UTR3
chr1	35899961	T	C	A->G	Alu	KIAA0319L	UTR3
chr1	36067677	T	C	A->G	Alu	PSMB2	UTR3
chr1	36067817	T	C	A->G	Alu	PSMB2	UTR3
chr1	36186147	T	C	A->G	Alu	CLSPN	UTR3
chr1	36186175	T	C	A->G	Alu	CLSPN	UTR3
chr1	36186179	T	C	A->G	Alu	CLSPN	UTR3
chr1	36186228	T	C	A->G	Alu	CLSPN	UTR3
chr1	36186237	T	C	A->G	Alu	CLSPN	UTR3
chr1	36186242	T	C	A->G	Alu	CLSPN	UTR3
chr1	36186243	T	C	A->G	Alu	CLSPN	UTR3
chr1	36186319	T	C	A->G	Alu	CLSPN	UTR3
chr1	36186320	T	C	A->G	Alu	CLSPN	UTR3
chr1	36186342	T	C	A->G	Alu	CLSPN	UTR3
chr1	36200006	T	C	A->G	Alu	CLSPN	intronic
chr1	36200015	T	C	A->G	Alu	CLSPN	intronic
chr1	36200018	T	C	A->G	Alu	CLSPN	intronic
chr1	36200024	T	C	A->G	Alu	CLSPN	intronic
chr1	36200036	T	C	A->G	Alu	CLSPN	intronic
chr1	36200055	T	C	A->G	Alu	CLSPN	intronic
chr1	36200098	T	C	A->G	Alu	CLSPN	intronic
chr1	36200160	T	C	A->G	Alu	CLSPN	intronic
chr1	36200172	T	C	A->G	Alu	CLSPN	intronic
chr1	36201558	T	C	A->G	Alu	CLSPN	intronic
chr1	36201574	T	C	A->G	Alu	CLSPN	intronic
chr1	38489538	A	G	A->G	Alu	UTP11L	UTR3
chr1	38489610	A	G	A->G	Alu	UTP11L	UTR3
chr1	38489745	A	G	A->G	Alu	UTP11L	UTR3
chr1	38489757	A	G	A->G	Alu	UTP11L	UTR3
chr1	38489771	A	G	A->G	Alu	UTP11L	UTR3
chr1	38490341	A	G	A->G	Alu	UTP11L	UTR3
chr1	38490353	A	G	A->G	Alu	UTP11L	UTR3
chr1	38490362	A	G	A->G	Alu	UTP11L	UTR3
chr1	39470706	A	G	A->G	Alu	AKIRIN1	UTR3
chr1	39470714	A	G	A->G	Alu	AKIRIN1	UTR3
chr1	39470722	A	G	A->G	Alu	AKIRIN1	UTR3
chr1	39470723	A	G	A->G	Alu	AKIRIN1	UTR3
chr1	39470768	A	G	A->G	Alu	AKIRIN1	UTR3
chr1	39470860	A	G	A->G	Alu	AKIRIN1	UTR3
chr1	39470895	A	G	A->G	Alu	AKIRIN1	UTR3
chr1	39470935	A	G	A->G	Alu	AKIRIN1	UTR3
chr1	39470965	A	G	A->G	Alu	AKIRIN1	UTR3
chr1	39872260	A	G	A->G	Alu	MACF1	intronic
chr1	42644199	T	C	A->G	Alu	FOXJ3	UTR3
chr1	42644221	T	C	A->G	Alu	FOXJ3	UTR3
chr1	42644239	T	C	A->G	Alu	FOXJ3	UTR3
chr1	42644293	T	C	A->G	Alu	FOXJ3	UTR3
chr1	42883373	A	G	A->G	Alu	RIMKLA	UTR3
chr1	42883486	A	G	A->G	Alu	RIMKLA	UTR3
chr1	43747670	T	C	A->G	Alu	C1orf210	UTR3
chr1	43747679	T	C	A->G	Alu	C1orf210	UTR3
chr1	43747691	T	C	A->G	Alu	C1orf210	UTR3
chr1	43747692	T	C	A->G	Alu	C1orf210	UTR3
chr1	43747715	T	C	A->G	Alu	C1orf210	UTR3
chr1	43747751	T	C	A->G	Alu	C1orf210	UTR3
chr1	43747773	T	C	A->G	Alu	C1orf210	UTR3
chr1	43747781	T	C	A->G	Alu	C1orf210	UTR3
chr1	43747814	T	C	A->G	Alu	C1orf210	UTR3
chr1	43747853	T	C	A->G	Alu	C1orf210	UTR3
chr1	43747873	T	C	A->G	Alu	C1orf210	UTR3
chr1	43747896	T	C	A->G	Alu	C1orf210	UTR3
chr1	45206934	A	G	A->G	Alu	KIF2C	intronic
chr1	45959871	T	C	A->G	Alu	CCDC163P	UTR3
chr1	45959883	T	C	A->G	Alu	CCDC163P	UTR3
chr1	45959884	T	C	A->G	Alu	CCDC163P	UTR3
chr1	45959902	T	C	A->G	Alu	CCDC163P	UTR3
chr1	45960129	T	C	A->G	Alu	CCDC163P	UTR3
chr1	45960372	T	C	A->G	Alu	CCDC163P	UTR3
chr1	45960384	T	C	A->G	Alu	CCDC163P	UTR3
chr1	45960463	T	C	A->G	Alu	CCDC163P	UTR3
chr1	45960559	T	C	A->G	Alu	CCDC163P	UTR3
chr1	46048844	T	C	A->G	Alu	NONHSAG001301	ncRNA_exonic
chr1	46075604	A	G	A->G	Alu	NASP	intronic
chr1	46075803	A	G	A->G	Alu	NASP	intronic
chr1	47059522	T	C	A->G	Alu	MKNK1	intronic
chr1	47716235	T	C	A->G	Alu	STIL	UTR3
chr1	47716247	T	C	A->G	Alu	STIL	UTR3
chr1	47716309	T	C	A->G	Alu	STIL	UTR3
chr1	47716328	T	C	A->G	Alu	STIL	UTR3
chr1	47716368	T	C	A->G	Alu	STIL	UTR3
chr1	47716427	T	C	A->G	Alu	STIL	UTR3
chr1	47716438	T	C	A->G	Alu	STIL	UTR3
chr1	47716446	T	C	A->G	Alu	STIL	UTR3
chr1	47729657	T	C	A->G	Alu	STIL	intronic
chr1	47766407	T	C	A->G	Alu	STIL	intronic
chr1	47772125	T	C	A->G	Alu	STIL	intronic
chr1	51729822	A	G	A->G	Alu	RNF11	intronic
chr1	51729832	A	G	A->G	Alu	RNF11	intronic
chr1	52626293	A	G	A->G	Alu	ZFYVE9	intronic
chr1	52626360	A	G	A->G	Alu	ZFYVE9	intronic
chr1	52838680	T	C	A->G	Alu	ORC1	UTR3
chr1	52838682	T	C	A->G	Alu	ORC1	UTR3
chr1	52838760	T	C	A->G	Alu	ORC1	UTR3
chr1	52838798	T	C	A->G	Alu	ORC1	UTR3
chr1	53359744	A	G	A->G	Alu	ZYG11A	UTR3
chr1	53359757	A	G	A->G	Alu	ZYG11A	UTR3
chr1	53359766	A	G	A->G	Alu	ZYG11A	UTR3
chr1	54516063	T	C	A->G	Alu	TMEM59	intronic
chr1	54523138	A	G	A->G	Alu	TCEANC2	intronic
chr1	54565159	A	G	A->G	Alu	TCEANC2	UTR3
chr1	54565297	A	G	A->G	Alu	TCEANC2	UTR3
chr1	59840853	A	G	A->G	Alu	FGGY	intronic
chr1	59840864	A	G	A->G	Alu	FGGY	intronic
chr1	59840873	A	G	A->G	Alu	FGGY	intronic
chr1	59840877	A	G	A->G	Alu	FGGY	intronic
chr1	59840889	A	G	A->G	Alu	FGGY	intronic
chr1	59840895	A	G	A->G	Alu	FGGY	intronic
chr1	59864040	A	G	A->G	Alu	FGGY	intronic
chr1	59864050	A	G	A->G	Alu	FGGY	intronic
chr1	59864173	A	G	A->G	Alu	FGGY	intronic
chr1	59864185	A	G	A->G	Alu	FGGY	intronic
chr1	59864187	A	G	A->G	Alu	FGGY	intronic
chr1	59864191	A	G	A->G	Alu	FGGY	intronic
chr1	67469154	T	C	A->G	Non-Alu	SLC35D1	UTR3
chr1	67725369	A	G	A->G	Alu	IL23R	UTR3
chr1	67725391	A	G	A->G	Alu	IL23R	UTR3
chr1	67725392	A	G	A->G	Alu	IL23R	UTR3
chr1	67725397	A	G	A->G	Alu	IL23R	UTR3
chr1	67725418	A	G	A->G	Alu	IL23R	UTR3
chr1	67725437	A	G	A->G	Alu	IL23R	UTR3
chr1	67725471	A	G	A->G	Alu	IL23R	UTR3
chr1	67725486	A	G	A->G	Alu	IL23R	UTR3
chr1	67725527	A	G	A->G	Alu	IL23R	UTR3
chr1	67725562	A	G	A->G	Alu	IL23R	UTR3
chr1	70506249	A	G	A->G	Alu	LRRC7	intronic
chr1	85391627	T	C	A->G	Alu	MCOLN2	UTR3
chr1	85391841	T	C	A->G	Alu	MCOLN2	UTR3
chr1	85391842	T	C	A->G	Alu	MCOLN2	UTR3
chr1	85732298	T	C	A->G	Alu	BCL10	UTR3
chr1	85732337	T	C	A->G	Alu	BCL10	UTR3
chr1	85732372	T	C	A->G	Alu	BCL10	UTR3
chr1	85732432	T	C	A->G	Alu	BCL10	UTR3
chr1	85732435	T	C	A->G	Alu	BCL10	UTR3
chr1	85732543	T	C	A->G	Alu	BCL10	UTR3
chr1	86852147	T	C	A->G	Alu	ODF2L	UTR3
chr1	86852220	T	C	A->G	Alu	ODF2L	UTR3
chr1	90058676	A	G	A->G	Alu	NONHSAG002028	ncRNA_intronic
chr1	92415734	A	G	A->G	Alu	BRDT	UTR5
chr1	92415778	A	G	A->G	Alu	BRDT	UTR5
chr1	92415796	A	G	A->G	Alu	BRDT	UTR5
chr1	92415824	A	G	A->G	Alu	BRDT	UTR5
chr1	92415842	A	G	A->G	Alu	BRDT	UTR5
chr1	92415913	A	G	A->G	Alu	BRDT	UTR5
chr1	92415942	A	G	A->G	Alu	BRDT	UTR5
chr1	92415948	A	G	A->G	Alu	BRDT	UTR5
chr1	92415962	A	G	A->G	Alu	BRDT	UTR5
chr1	92416340	A	G	A->G	Alu	BRDT	UTR5
chr1	92416478	A	G	A->G	Alu	BRDT	intronic
chr1	92416691	A	G	A->G	Alu	BRDT	intronic
chr1	92417249	A	G	A->G	Alu	BRDT	intronic
chr1	92417419	A	G	A->G	Alu	BRDT	intronic
chr1	92417559	A	G	A->G	Alu	BRDT	intronic
chr1	92417570	A	G	A->G	Alu	BRDT	intronic
chr1	92436033	A	G	A->G	Alu	BRDT	intronic
chr1	92436214	A	G	A->G	Alu	BRDT	intronic
chr1	92436219	A	G	A->G	Alu	BRDT	intronic
chr1	92436231	A	G	A->G	Alu	BRDT	intronic
chr1	92436359	A	G	A->G	Alu	BRDT	intronic
chr1	92436360	A	G	A->G	Alu	BRDT	intronic
chr1	92815320	A	G	A->G	Alu	RPAP2	intronic
chr1	92815382	A	G	A->G	Alu	RPAP2	intronic
chr1	93624398	T	C	A->G	Alu	TMED5	exonic
chr1	93624418	T	C	A->G	Alu	TMED5	exonic
chr1	94352614	T	C	A->G	Alu	GCLM	UTR3
chr1	94352624	T	C	A->G	Alu	GCLM	UTR3
chr1	94352657	T	C	A->G	Alu	GCLM	UTR3
chr1	94352688	T	C	A->G	Alu	GCLM	UTR3
chr1	94352729	T	C	A->G	Alu	GCLM	UTR3
chr1	94352788	T	C	A->G	Alu	GCLM	UTR3
chr1	94352801	T	C	A->G	Alu	GCLM	UTR3
chr1	94352822	T	C	A->G	Alu	GCLM	UTR3
chr1	94352823	T	C	A->G	Alu	GCLM	UTR3
chr1	94353155	T	C	A->G	Alu	GCLM	UTR3
chr1	94353164	T	C	A->G	Alu	GCLM	UTR3
chr1	94353296	T	C	A->G	Alu	GCLM	UTR3
chr1	94353297	T	C	A->G	Alu	GCLM	UTR3
chr1	94353303	T	C	A->G	Alu	GCLM	UTR3
chr1	94353313	T	C	A->G	Alu	GCLM	UTR3
chr1	100659778	T	C	A->G	Alu	DBT	UTR3
chr1	100659972	T	C	A->G	Alu	DBT	UTR3
chr1	100660032	T	C	A->G	Alu	DBT	UTR3
chr1	100660065	T	C	A->G	Alu	DBT	UTR3
chr1	100660174	T	C	A->G	Alu	DBT	UTR3
chr1	100660175	T	C	A->G	Alu	DBT	UTR3
chr1	100660234	T	C	A->G	Alu	DBT	UTR3
chr1	100660281	T	C	A->G	Alu	DBT	UTR3
chr1	100660284	T	C	A->G	Alu	DBT	UTR3
chr1	100660330	T	C	A->G	Alu	DBT	UTR3
chr1	100661251	T	C	A->G	Alu	DBT	UTR3
chr1	100661493	T	C	A->G	Alu	DBT	UTR3
chr1	100661494	T	C	A->G	Alu	DBT	UTR3
chr1	101443584	A	G	A->G	Alu	SLC30A7	UTR3
chr1	108199714	T	C	A->G	Alu	VAV3	intronic
chr1	109192040	T	C	A->G	Alu	HENMT1	exonic
chr1	109192051	T	C	A->G	Alu	HENMT1	exonic
chr1	109605705	T	C	A->G	Alu	TAF13	intronic
chr1	109605757	T	C	A->G	Alu	TAF13	intronic
chr1	109605793	T	C	A->G	Alu	TAF13	intronic
chr1	109605796	T	C	A->G	Alu	TAF13	intronic
chr1	109605799	T	C	A->G	Alu	TAF13	intronic
chr1	109605800	T	C	A->G	Alu	TAF13	intronic
chr1	109605803	T	C	A->G	Alu	TAF13	intronic
chr1	109606149	T	C	A->G	Alu	TAF13	intronic
chr1	109606156	T	C	A->G	Alu	TAF13	intronic
chr1	109606173	T	C	A->G	Alu	TAF13	intronic
chr1	109606192	T	C	A->G	Alu	TAF13	intronic
chr1	109606231	T	C	A->G	Alu	TAF13	intronic
chr1	113495921	T	C	A->G	Alu	SLC16A1	intronic
chr1	113516162	A	G	A->G	Alu	SLC16A1-AS1	ncRNA_intronic
chr1	113667549	A	G	A->G	Alu	LRIG2	UTR3
chr1	114957817	T	C	A->G	Alu	TRIM33	intronic
chr1	115248319	T	C	A->G	Alu	NRAS	UTR3
chr1	115248343	T	C	A->G	Alu	NRAS	UTR3
chr1	115312775	T	C	A->G	Alu	SIKE1	UTR3
chr1	115312776	T	C	A->G	Alu	SIKE1	UTR3
chr1	115312855	T	C	A->G	Alu	SIKE1	UTR3
chr1	115312935	T	C	A->G	Alu	SIKE1	UTR3
chr1	115312977	T	C	A->G	Alu	SIKE1	UTR3
chr1	117644509	A	G	A->G	Alu	TTF2	UTR3
chr1	117644535	A	G	A->G	Alu	TTF2	UTR3
chr1	117645998	A	G	A->G	Non-Alu	TTF2	UTR3
chr1	117646305	A	G	A->G	Alu	TTF2	UTR3
chr1	117654304	T	C	A->G	Alu	TRIM45	UTR3
chr1	142796566	A	G	A->G	Alu	NONHSAG002628	ncRNA_intronic
chr1	142796567	A	G	A->G	Alu	NONHSAG002628	ncRNA_intronic
chr1	145640962	A	G	A->G	Alu	RNF115	intronic
chr1	145640963	A	G	A->G	Alu	RNF115	intronic
chr1	145640998	A	G	A->G	Alu	RNF115	intronic
chr1	145641008	A	G	A->G	Alu	RNF115	intronic
chr1	145641053	A	G	A->G	Alu	RNF115	intronic
chr1	145641056	A	G	A->G	Alu	RNF115	intronic
chr1	145641139	A	G	A->G	Alu	RNF115	intronic
chr1	145641143	A	G	A->G	Alu	RNF115	intronic
chr1	145641150	A	G	A->G	Alu	RNF115	intronic
chr1	145645545	A	G	A->G	Alu	RNF115	intronic
chr1	145689812	A	G	A->G	Alu	RNF115	UTR3
chr1	145689843	A	G	A->G	Alu	RNF115	UTR3
chr1	146985268	T	C	A->G	Alu	NONHSAG002731	ncRNA_intronic
chr1	148251003	T	C	A->G	Non-Alu	NBPF20	UTR3
chr1	148595665	A	G	A->G	Non-Alu	NBPF15	UTR3
chr1	149913436	T	C	A->G	Non-Alu	OTUD7B	UTR3
chr1	149913459	T	C	A->G	Non-Alu	OTUD7B	UTR3
chr1	149913513	T	C	A->G	Non-Alu	OTUD7B	UTR3
chr1	149913522	T	C	A->G	Non-Alu	OTUD7B	UTR3
chr1	149913700	T	C	A->G	Non-Alu	OTUD7B	UTR3
chr1	149913726	T	C	A->G	Non-Alu	OTUD7B	UTR3
chr1	149913727	T	C	A->G	Non-Alu	OTUD7B	UTR3
chr1	149913731	T	C	A->G	Non-Alu	OTUD7B	UTR3
chr1	149913733	T	C	A->G	Non-Alu	OTUD7B	UTR3
chr1	149913802	T	C	A->G	Non-Alu	OTUD7B	UTR3
chr1	150619716	T	C	A->G	Alu	GOLPH3L	UTR3
chr1	150619738	T	C	A->G	Alu	GOLPH3L	UTR3
chr1	151668035	A	G	A->G	Alu	SNX27	UTR3
chr1	154454361	T	C	A->G	Alu	SHE	UTR3
chr1	154454386	T	C	A->G	Alu	SHE	UTR3
chr1	154454552	T	C	A->G	Alu	SHE	UTR3
chr1	154454582	T	C	A->G	Alu	SHE	UTR3
chr1	154454587	T	C	A->G	Alu	SHE	UTR3
chr1	154454628	T	C	A->G	Alu	SHE	UTR3
chr1	154454654	T	C	A->G	Alu	SHE	UTR3
chr1	154454668	T	C	A->G	Alu	SHE	UTR3
chr1	154454756	T	C	A->G	Alu	SHE	UTR3
chr1	154454762	T	C	A->G	Alu	SHE	UTR3
chr1	154454763	T	C	A->G	Alu	SHE	UTR3
chr1	154454797	T	C	A->G	Alu	SHE	UTR3
chr1	154456211	T	C	A->G	Alu	SHE	UTR3
chr1	154456467	T	C	A->G	Alu	SHE	UTR3
chr1	155443426	T	C	A->G	Alu	ASH1L	intronic
chr1	155851645	A	G	A->G	Alu	SYT11	UTR3
chr1	160259410	T	C	A->G	Alu	COPA	UTR3
chr1	160259411	T	C	A->G	Alu	COPA	UTR3
chr1	160259441	T	C	A->G	Alu	COPA	UTR3
chr1	160259486	T	C	A->G	Alu	COPA	UTR3
chr1	160259505	T	C	A->G	Alu	COPA	UTR3
chr1	160259519	T	C	A->G	Alu	COPA	UTR3
chr1	160259608	T	C	A->G	Alu	COPA	UTR3
chr1	160259623	T	C	A->G	Alu	COPA	UTR3
chr1	160259653	T	C	A->G	Alu	COPA	UTR3
chr1	160259654	T	C	A->G	Alu	COPA	UTR3
chr1	160259660	T	C	A->G	Alu	COPA	UTR3
chr1	160259670	T	C	A->G	Alu	COPA	UTR3
chr1	160965379	T	C	A->G	Alu	F11R	UTR3
chr1	160966351	T	C	A->G	Alu	F11R	UTR3
chr1	160966352	T	C	A->G	Alu	F11R	UTR3
chr1	160966434	T	C	A->G	Alu	F11R	UTR3
chr1	160967938	T	C	A->G	Alu	F11R,RP11-544M22.13	UTR3
chr1	161720920	A	G	A->G	Alu	DUSP12	splicing
chr1	161720955	A	G	A->G	Alu	DUSP12	exonic
chr1	161929205	A	G	A->G	Alu	ATF6	UTR3
chr1	161929206	A	G	A->G	Alu	ATF6	UTR3
chr1	162782283	A	G	A->G	Alu	HSD17B7	UTR3
chr1	164776241	A	G	A->G	Alu	PBX1	intronic
chr1	166056334	A	G	A->G	Alu	RP11-375H19.2	ncRNA_exonic
chr1	166883109	T	C	A->G	Alu	ILDR2	UTR3
chr1	166966082	A	G	A->G	Alu	MAEL	intronic
chr1	166966324	A	G	A->G	Alu	MAEL	intronic
chr1	166966784	A	G	A->G	Alu	MAEL	intronic
chr1	166966803	A	G	A->G	Alu	MAEL	intronic
chr1	166966878	A	G	A->G	Alu	MAEL	intronic
chr1	168213627	A	G	A->G	Alu	SFT2D2	UTR3
chr1	169146780	T	C	A->G	Alu	NME7	intronic
chr1	169146790	T	C	A->G	Alu	NME7	intronic
chr1	169820633	T	C	A->G	Alu	SCYL3	UTR3
chr1	173735736	A	G	A->G	Alu	KLHL20	intronic
chr1	173768952	T	C	A->G	Non-Alu	CENPL	UTR3
chr1	173769034	T	C	A->G	Alu	CENPL	UTR3
chr1	173769052	T	C	A->G	Alu	CENPL	UTR3
chr1	173769109	T	C	A->G	Alu	CENPL	UTR3
chr1	173769130	T	C	A->G	Alu	CENPL	UTR3
chr1	173769138	T	C	A->G	Alu	CENPL	UTR3
chr1	173769199	T	C	A->G	Alu	CENPL	UTR3
chr1	173769217	T	C	A->G	Alu	CENPL	UTR3
chr1	173769265	T	C	A->G	Alu	CENPL	UTR3
chr1	173769270	T	C	A->G	Alu	CENPL	UTR3
chr1	173769271	T	C	A->G	Alu	CENPL	UTR3
chr1	173769277	T	C	A->G	Alu	CENPL	UTR3
chr1	178792209	A	G	A->G	Alu	RALGPS2	intronic
chr1	179070646	T	C	A->G	Alu	ABL2	UTR3
chr1	179070647	T	C	A->G	Alu	ABL2	UTR3
chr1	179070795	T	C	A->G	Alu	ABL2	UTR3
chr1	179071285	T	C	A->G	Alu	ABL2	UTR3
chr1	179071351	T	C	A->G	Alu	ABL2	UTR3
chr1	179071418	T	C	A->G	Alu	ABL2	UTR3
chr1	179071419	T	C	A->G	Alu	ABL2	UTR3
chr1	179297924	A	G	A->G	Alu	SOAT1	intronic
chr1	180334140	T	C	A->G	Alu	ACBD6	intronic
chr1	180334141	T	C	A->G	Alu	ACBD6	intronic
chr1	180944305	T	C	A->G	Non-Alu	RP11-46A10.5	ncRNA_intronic
chr1	185939895	A	G	A->G	Alu	HMCN1	intronic
chr1	185939920	A	G	A->G	Alu	HMCN1	intronic
chr1	185940001	A	G	A->G	Alu	HMCN1	intronic
chr1	185940044	A	G	A->G	Alu	HMCN1	intronic
chr1	186123507	A	G	A->G	Alu	HMCN1	intronic
chr1	186123533	A	G	A->G	Alu	HMCN1	intronic
chr1	201371358	A	G	A->G	Alu	NONHSAG003924	ncRNA_exonic
chr1	201371378	A	G	A->G	Alu	NONHSAG003924	ncRNA_exonic
chr1	202561976	T	C	A->G	Non-Alu	SYT2	UTR3
chr1	202562083	T	C	A->G	Non-Alu	SYT2	UTR3
chr1	202848381	T	C	A->G	Alu	RABIF	UTR3
chr1	203697937	A	G	A->G	Alu	ATP2B4	intronic
chr1	203698552	A	G	A->G	Alu	ATP2B4	intronic
chr1	203698553	A	G	A->G	Alu	ATP2B4	intronic
chr1	203698636	A	G	A->G	Alu	ATP2B4	intronic
chr1	203700724	A	G	A->G	Alu	ATP2B4	intronic
chr1	203700871	A	G	A->G	Alu	ATP2B4	intronic
chr1	204519363	A	G	A->G	Alu	MDM4	UTR3
chr1	204519402	A	G	A->G	Alu	MDM4	UTR3
chr1	204519414	A	G	A->G	Alu	MDM4	UTR3
chr1	204519431	A	G	A->G	Alu	MDM4	UTR3
chr1	204519459	A	G	A->G	Alu	MDM4	UTR3
chr1	204519515	A	G	A->G	Alu	MDM4	UTR3
chr1	204519528	A	G	A->G	Alu	MDM4	UTR3
chr1	204519529	A	G	A->G	Alu	MDM4	UTR3
chr1	204519545	A	G	A->G	Alu	MDM4	UTR3
chr1	204519734	A	G	A->G	Alu	MDM4	UTR3
chr1	204519778	A	G	A->G	Alu	MDM4	UTR3
chr1	204519795	A	G	A->G	Alu	MDM4	UTR3
chr1	204519807	A	G	A->G	Alu	MDM4	UTR3
chr1	204519884	A	G	A->G	Alu	MDM4	UTR3
chr1	204519897	A	G	A->G	Alu	MDM4	UTR3
chr1	204519914	A	G	A->G	Alu	MDM4	UTR3
chr1	204519923	A	G	A->G	Alu	MDM4	UTR3
chr1	204519924	A	G	A->G	Alu	MDM4	UTR3
chr1	204519936	A	G	A->G	Alu	MDM4	UTR3
chr1	204520000	A	G	A->G	Non-Alu	MDM4	UTR3
chr1	204520045	A	G	A->G	Non-Alu	MDM4	UTR3
chr1	204520190	A	G	A->G	Alu	MDM4	UTR3
chr1	204520194	A	G	A->G	Alu	MDM4	UTR3
chr1	204520232	A	G	A->G	Alu	MDM4	UTR3
chr1	204520271	A	G	A->G	Alu	MDM4	UTR3
chr1	204520274	A	G	A->G	Alu	MDM4	UTR3
chr1	204520283	A	G	A->G	Alu	MDM4	UTR3
chr1	204520296	A	G	A->G	Alu	MDM4	UTR3
chr1	204520297	A	G	A->G	Alu	MDM4	UTR3
chr1	204520348	A	G	A->G	Alu	MDM4	UTR3
chr1	204520363	A	G	A->G	Alu	MDM4	UTR3
chr1	204520366	A	G	A->G	Alu	MDM4	UTR3
chr1	204520402	A	G	A->G	Alu	MDM4	UTR3
chr1	204520409	A	G	A->G	Alu	MDM4	UTR3
chr1	204520426	A	G	A->G	Alu	MDM4	UTR3
chr1	204520442	A	G	A->G	Alu	MDM4	UTR3
chr1	204522223	A	G	A->G	Alu	MDM4	UTR3
chr1	204522253	A	G	A->G	Alu	MDM4	UTR3
chr1	204522263	A	G	A->G	Alu	MDM4	UTR3
chr1	204522275	A	G	A->G	Alu	MDM4	UTR3
chr1	205055637	T	C	A->G	Alu	RBBP5	UTR3
chr1	205055644	T	C	A->G	Alu	RBBP5	UTR3
chr1	205056367	T	C	A->G	Alu	RBBP5	UTR3
chr1	205056462	T	C	A->G	Alu	RBBP5	UTR3
chr1	205056596	T	C	A->G	Alu	RBBP5	UTR3
chr1	205056597	T	C	A->G	Alu	RBBP5	UTR3
chr1	205112469	T	C	A->G	Alu	DSTYK	UTR3
chr1	205112493	T	C	A->G	Alu	DSTYK	UTR3
chr1	205114759	T	C	A->G	Alu	DSTYK	UTR3
chr1	205114772	T	C	A->G	Alu	DSTYK	UTR3
chr1	205114794	T	C	A->G	Alu	DSTYK	UTR3
chr1	205115864	T	C	A->G	Alu	DSTYK	UTR3
chr1	205584353	T	C	A->G	Alu	ELK4	UTR3
chr1	205737722	T	C	A->G	Alu	RAB7L1	UTR3
chr1	205737800	T	C	A->G	Alu	RAB7L1	UTR3
chr1	205737826	T	C	A->G	Alu	RAB7L1	UTR3
chr1	205737882	T	C	A->G	Alu	RAB7L1	UTR3
chr1	205737890	T	C	A->G	Alu	RAB7L1	UTR3
chr1	205737909	T	C	A->G	Alu	RAB7L1	UTR3
chr1	205737935	T	C	A->G	Alu	RAB7L1	UTR3
chr1	205737936	T	C	A->G	Alu	RAB7L1	UTR3
chr1	205737942	T	C	A->G	Alu	RAB7L1	UTR3
chr1	205737958	T	C	A->G	Alu	RAB7L1	UTR3
chr1	205738619	T	C	A->G	Alu	RAB7L1	UTR3
chr1	205738622	T	C	A->G	Alu	RAB7L1	UTR3
chr1	205738628	T	C	A->G	Alu	RAB7L1	UTR3
chr1	205738642	T	C	A->G	Alu	RAB7L1	UTR3
chr1	205738685	T	C	A->G	Alu	RAB7L1	UTR3
chr1	205738689	T	C	A->G	Alu	RAB7L1	UTR3
chr1	205738694	T	C	A->G	Alu	RAB7L1	UTR3
chr1	205738721	T	C	A->G	Alu	RAB7L1	UTR3
chr1	205738734	T	C	A->G	Alu	RAB7L1	UTR3
chr1	205738736	T	C	A->G	Alu	RAB7L1	UTR3
chr1	205738753	T	C	A->G	Alu	RAB7L1	UTR3
chr1	205738769	T	C	A->G	Alu	RAB7L1	UTR3
chr1	205738803	T	C	A->G	Alu	RAB7L1	UTR3
chr1	205738829	T	C	A->G	Alu	RAB7L1	UTR3
chr1	206823862	A	G	A->G	Alu	NONHSAG004096	ncRNA_intronic
chr1	206826625	A	G	A->G	Alu	NONHSAG004096	ncRNA_intronic
chr1	210638888	A	G	A->G	Alu	HHAT	intronic
chr1	212114968	T	C	A->G	Alu	INTS7	UTR3
chr1	212114969	T	C	A->G	Alu	INTS7	UTR3
chr1	214522656	T	C	A->G	Non-Alu	RP11-176D17.3	ncRNA_intronic
chr1	214524200	T	C	A->G	Alu	RP11-176D17.3	ncRNA_intronic
chr1	214524318	T	C	A->G	Non-Alu	RP11-176D17.3	ncRNA_intronic
chr1	214529393	T	C	A->G	Alu	RP11-176D17.3	ncRNA_intronic
chr1	214529434	T	C	A->G	Alu	RP11-176D17.3	ncRNA_intronic
chr1	214529440	T	C	A->G	Alu	RP11-176D17.3	ncRNA_intronic
chr1	214529470	T	C	A->G	Alu	RP11-176D17.3	ncRNA_intronic
chr1	214529472	T	C	A->G	Alu	RP11-176D17.3	ncRNA_intronic
chr1	214529478	T	C	A->G	Alu	RP11-176D17.3	ncRNA_intronic
chr1	214529544	T	C	A->G	Alu	RP11-176D17.3	ncRNA_intronic
chr1	214529574	T	C	A->G	Alu	RP11-176D17.3	ncRNA_intronic
chr1	214529575	T	C	A->G	Alu	RP11-176D17.3	ncRNA_intronic
chr1	214529581	T	C	A->G	Alu	RP11-176D17.3	ncRNA_intronic
chr1	214529597	T	C	A->G	Alu	RP11-176D17.3	ncRNA_intronic
chr1	214529672	T	C	A->G	Non-Alu	RP11-176D17.3	ncRNA_intronic
chr1	214529691	T	C	A->G	Non-Alu	RP11-176D17.3	ncRNA_intronic
chr1	214529725	T	C	A->G	Non-Alu	RP11-176D17.3	ncRNA_intronic
chr1	214529740	T	C	A->G	Non-Alu	RP11-176D17.3	ncRNA_intronic
chr1	214529746	T	C	A->G	Non-Alu	RP11-176D17.3	ncRNA_intronic
chr1	214529774	T	C	A->G	Non-Alu	RP11-176D17.3	ncRNA_intronic
chr1	214703980	T	C	A->G	Alu	PTPN14	intronic
chr1	216415014	T	C	A->G	Alu	USH2A	intronic
chr1	216415102	T	C	A->G	Alu	USH2A	intronic
chr1	218505202	A	G	A->G	Alu	RRP15	UTR3
chr1	222731258	T	C	A->G	Alu	TAF1A	UTR3
chr1	222731322	T	C	A->G	Alu	TAF1A	UTR3
chr1	222731340	T	C	A->G	Alu	TAF1A	UTR3
chr1	222731445	T	C	A->G	Alu	TAF1A	UTR3
chr1	222731495	T	C	A->G	Alu	TAF1A	UTR3
chr1	222731502	T	C	A->G	Alu	TAF1A	UTR3
chr1	223117093	A	G	A->G	Alu	DISP1	intronic
chr1	223117115	A	G	A->G	Alu	DISP1	intronic
chr1	223117116	A	G	A->G	Alu	DISP1	intronic
chr1	223117142	A	G	A->G	Alu	DISP1	intronic
chr1	223117209	A	G	A->G	Alu	DISP1	intronic
chr1	223117329	A	G	A->G	Alu	DISP1	intronic
chr1	223117351	A	G	A->G	Alu	DISP1	intronic
chr1	223119460	A	G	A->G	Alu	DISP1	intronic
chr1	223119461	A	G	A->G	Alu	DISP1	intronic
chr1	224911702	A	G	A->G	Alu	NONHSAG004437	ncRNA_intronic
chr1	226171280	T	C	A->G	Alu	SDE2	UTR3
chr1	226171340	T	C	A->G	Alu	SDE2	UTR3
chr1	226171341	T	C	A->G	Alu	SDE2	UTR3
chr1	226171362	T	C	A->G	Non-Alu	SDE2	UTR3
chr1	226171377	T	C	A->G	Alu	SDE2	UTR3
chr1	226171378	T	C	A->G	Alu	SDE2	UTR3
chr1	226171400	T	C	A->G	Alu	SDE2	UTR3
chr1	226171691	T	C	A->G	Alu	SDE2	UTR3
chr1	226171703	T	C	A->G	Alu	SDE2	UTR3
chr1	226171704	T	C	A->G	Alu	SDE2	UTR3
chr1	226171826	T	C	A->G	Alu	SDE2	UTR3
chr1	226171940	T	C	A->G	Alu	SDE2	UTR3
chr1	226171947	T	C	A->G	Alu	SDE2	UTR3
chr1	226172255	T	C	A->G	Alu	SDE2	UTR3
chr1	226172277	T	C	A->G	Alu	SDE2	UTR3
chr1	226172322	T	C	A->G	Alu	SDE2	UTR3
chr1	226172497	T	C	A->G	Alu	SDE2	UTR3
chr1	226414103	A	G	A->G	Alu	MIXL1	UTR3
chr1	226414109	A	G	A->G	Alu	MIXL1	UTR3
chr1	226414125	A	G	A->G	Alu	MIXL1	UTR3
chr1	226414126	A	G	A->G	Alu	MIXL1	UTR3
chr1	226414160	A	G	A->G	Alu	MIXL1	UTR3
chr1	226414166	A	G	A->G	Alu	MIXL1	UTR3
chr1	226414178	A	G	A->G	Alu	MIXL1	UTR3
chr1	226414179	A	G	A->G	Alu	MIXL1	UTR3
chr1	226414204	A	G	A->G	Alu	MIXL1	UTR3
chr1	226414259	A	G	A->G	Alu	MIXL1	UTR3
chr1	226414269	A	G	A->G	Alu	MIXL1	UTR3
chr1	226414273	A	G	A->G	Alu	MIXL1	UTR3
chr1	226414286	A	G	A->G	Alu	MIXL1	UTR3
chr1	226414295	A	G	A->G	Alu	MIXL1	UTR3
chr1	226414329	A	G	A->G	Alu	MIXL1	UTR3
chr1	226414330	A	G	A->G	Alu	MIXL1	UTR3
chr1	228291432	A	G	A->G	Alu	NONHSAG004518	ncRNA_exonic
chr1	231660214	T	C	A->G	Alu	RP11-295G20.2	ncRNA_exonic
chr1	231660258	T	C	A->G	Alu	RP11-295G20.2	ncRNA_exonic
chr1	231660275	T	C	A->G	Alu	RP11-295G20.2	ncRNA_exonic
chr1	231701216	A	G	A->G	Alu	TSNAX	UTR3
chr1	231701217	A	G	A->G	Alu	TSNAX	UTR3
chr1	235294577	T	C	A->G	Alu	RBM34	UTR3
chr1	235294740	T	C	A->G	Alu	RBM34	UTR3
chr1	235294760	T	C	A->G	Alu	RBM34	UTR3
chr1	235294822	T	C	A->G	Alu	RBM34	UTR3
chr1	235297748	T	C	A->G	Alu	ARID4B,RBM34	intronic
chr1	235298740	T	C	A->G	Alu	ARID4B,RBM34	intronic
chr1	235298816	T	C	A->G	Alu	ARID4B,RBM34	intronic
chr1	235298817	T	C	A->G	Alu	ARID4B,RBM34	intronic
chr1	235298833	T	C	A->G	Alu	ARID4B,RBM34	intronic
chr1	235298839	T	C	A->G	Alu	ARID4B,RBM34	intronic
chr1	235756521	T	C	A->G	Alu	GNG4	intronic
chr1	235992248	T	C	A->G	Alu	LYST	intronic
chr1	235992260	T	C	A->G	Alu	LYST	intronic
chr1	235992261	T	C	A->G	Alu	LYST	intronic
chr1	235992279	T	C	A->G	Alu	LYST	intronic
chr1	235992302	T	C	A->G	Alu	LYST	intronic
chr1	235992312	T	C	A->G	Alu	LYST	intronic
chr1	240377730	A	G	A->G	Alu	FMN2	intronic
chr1	243451712	A	G	A->G	Alu	SDCCAG8	intronic
chr1	243468353	A	G	A->G	Alu	SDCCAG8	exonic
chr1	243468354	A	G	A->G	Alu	SDCCAG8	exonic
chr1	243468397	A	G	A->G	Alu	SDCCAG8	exonic
chr1	243468398	A	G	A->G	Alu	SDCCAG8	exonic
chr1	243468445	A	G	A->G	Alu	SDCCAG8	exonic
chr1	243468486	A	G	A->G	Alu	SDCCAG8	UTR3
chr1	243468492	A	G	A->G	Alu	SDCCAG8	UTR3
chr1	243468551	A	G	A->G	Alu	SDCCAG8	UTR3
chr1	243469136	A	G	A->G	Alu	SDCCAG8	UTR3
chr1	243469142	A	G	A->G	Alu	SDCCAG8	UTR3
chr1	243469153	A	G	A->G	Alu	SDCCAG8	UTR3
chr1	243469182	A	G	A->G	Alu	SDCCAG8	UTR3
chr1	243469212	A	G	A->G	Alu	SDCCAG8	UTR3
chr1	243469270	A	G	A->G	Alu	SDCCAG8	UTR3
chr1	243776281	T	C	A->G	Alu	AKT3	intronic
chr1	244860585	A	G	A->G	Alu	DESI2	intronic
chr1	244862608	A	G	A->G	Alu	DESI2	intronic
chr1	244862637	A	G	A->G	Alu	DESI2	intronic
chr1	244862644	A	G	A->G	Alu	DESI2	intronic
chr1	244862675	A	G	A->G	Alu	DESI2	intronic
chr1	244862763	A	G	A->G	Alu	DESI2	intronic
chr1	244862773	A	G	A->G	Alu	DESI2	intronic
chr1	244862836	A	G	A->G	Alu	DESI2	intronic
chr1	244865560	A	G	A->G	Alu	DESI2	intronic
chr1	245007786	A	G	A->G	Alu	NONHSAG004867	ncRNA_exonic
chr1	245863880	A	G	A->G	Alu	KIF26B	intronic
chr1	246826383	A	G	A->G	Alu	CNST	intronic
chr1	247263717	T	C	A->G	Alu	ZNF669	exonic
chr1	247461696	T	C	A->G	Alu	ZNF496	UTR3
chr2	3301625	T	C	A->G	Alu	TSSC1	intronic
chr2	3301628	T	C	A->G	Alu	TSSC1	intronic
chr2	3301665	T	C	A->G	Alu	TSSC1	intronic
chr2	3301678	T	C	A->G	Alu	TSSC1	intronic
chr2	3301689	T	C	A->G	Alu	TSSC1	intronic
chr2	3301701	T	C	A->G	Alu	TSSC1	intronic
chr2	3589486	T	C	A->G	Alu	RP13-512J5.1	intronic
chr2	3591428	T	C	A->G	Alu	RP13-512J5.1	intronic
chr2	3591439	T	C	A->G	Alu	RP13-512J5.1	intronic
chr2	3591441	T	C	A->G	Alu	RP13-512J5.1	intronic
chr2	3591476	T	C	A->G	Alu	RP13-512J5.1	intronic
chr2	3591477	T	C	A->G	Alu	RP13-512J5.1	intronic
chr2	3591485	T	C	A->G	Alu	RP13-512J5.1	intronic
chr2	3592467	T	C	A->G	Alu	RNASEH1	UTR3
chr2	3592480	T	C	A->G	Alu	RNASEH1	UTR3
chr2	3592486	T	C	A->G	Alu	RNASEH1	UTR3
chr2	3592503	T	C	A->G	Alu	RNASEH1	UTR3
chr2	3592566	T	C	A->G	Alu	RNASEH1	UTR3
chr2	3592602	T	C	A->G	Alu	RNASEH1	UTR3
chr2	3592607	T	C	A->G	Alu	RNASEH1	UTR3
chr2	3592638	T	C	A->G	Alu	RNASEH1	UTR3
chr2	8996822	T	C	A->G	Alu	MBOAT2	UTR3
chr2	8996912	T	C	A->G	Alu	MBOAT2	UTR3
chr2	8996922	T	C	A->G	Alu	MBOAT2	UTR3
chr2	8996957	T	C	A->G	Alu	MBOAT2	UTR3
chr2	8996958	T	C	A->G	Alu	MBOAT2	UTR3
chr2	8996964	T	C	A->G	Alu	MBOAT2	UTR3
chr2	8996976	T	C	A->G	Alu	MBOAT2	UTR3
chr2	10180671	T	C	A->G	Alu	RP11-254F7.2	ncRNA_exonic
chr2	10270857	A	G	A->G	Alu	RRM2	UTR3
chr2	10270937	A	G	A->G	Alu	RRM2	UTR3
chr2	10271000	A	G	A->G	Alu	RRM2	UTR3
chr2	10271019	A	G	A->G	Alu	RRM2	UTR3
chr2	10879188	A	G	A->G	Alu	ATP6V1C2	intronic
chr2	10879218	A	G	A->G	Alu	ATP6V1C2	intronic
chr2	10879222	A	G	A->G	Alu	ATP6V1C2	intronic
chr2	10879224	A	G	A->G	Alu	ATP6V1C2	intronic
chr2	10879243	A	G	A->G	Alu	ATP6V1C2	intronic
chr2	10879289	A	G	A->G	Alu	ATP6V1C2	intronic
chr2	10879298	A	G	A->G	Alu	ATP6V1C2	intronic
chr2	10879311	A	G	A->G	Alu	ATP6V1C2	intronic
chr2	10879329	A	G	A->G	Alu	ATP6V1C2	intronic
chr2	10879330	A	G	A->G	Alu	ATP6V1C2	intronic
chr2	10879397	A	G	A->G	Alu	ATP6V1C2	intronic
chr2	11782528	A	G	A->G	Alu	GREB1	UTR3
chr2	20450819	T	C	A->G	Non-Alu	PUM2	UTR3
chr2	24223256	A	G	A->G	Alu	UBXN2A	UTR3
chr2	24223314	A	G	A->G	Alu	UBXN2A	UTR3
chr2	24223341	A	G	A->G	Alu	UBXN2A	UTR3
chr2	25077753	T	C	A->G	Alu	ADCY3	intronic
chr2	27023846	A	G	A->G	Alu	NONHSAG027291	ncRNA_exonic
chr2	27498980	A	G	A->G	Alu	DNAJC5G	UTR5
chr2	27499006	A	G	A->G	Alu	DNAJC5G	UTR5
chr2	27499007	A	G	A->G	Alu	DNAJC5G	UTR5
chr2	27499052	A	G	A->G	Alu	DNAJC5G	splicing
chr2	27499090	A	G	A->G	Alu	DNAJC5G	UTR5
chr2	27627242	T	C	A->G	Alu	PPM1G	intronic
chr2	30318947	T	C	A->G	Alu	AC016907.3	ncRNA_intronic
chr2	30319001	T	C	A->G	Alu	AC016907.3	ncRNA_intronic
chr2	30319043	T	C	A->G	Alu	AC016907.3	ncRNA_intronic
chr2	30319132	T	C	A->G	Alu	AC016907.3	ncRNA_intronic
chr2	30319177	T	C	A->G	Alu	AC016907.3	ncRNA_intronic
chr2	30319178	T	C	A->G	Alu	AC016907.3	ncRNA_intronic
chr2	32381386	A	G	A->G	Alu	SPAST	UTR3
chr2	32532725	A	G	A->G	Alu	YIPF4	UTR3
chr2	32535691	A	G	A->G	Alu	YIPF4	UTR3
chr2	32540671	A	G	A->G	Alu	YIPF4	UTR3
chr2	32748879	A	G	A->G	Alu	BIRC6	intronic
chr2	34827823	A	G	A->G	Alu	AC073218.1	ncRNA_intronic
chr2	34827824	A	G	A->G	Alu	AC073218.1	ncRNA_intronic
chr2	34828215	A	G	A->G	Alu	AC073218.1	ncRNA_intronic
chr2	37333924	T	C	A->G	Alu	EIF2AK2	UTR3
chr2	37333930	T	C	A->G	Alu	EIF2AK2	UTR3
chr2	37333942	T	C	A->G	Alu	EIF2AK2	UTR3
chr2	37333943	T	C	A->G	Alu	EIF2AK2	UTR3
chr2	37333966	T	C	A->G	Alu	EIF2AK2	UTR3
chr2	37334015	T	C	A->G	Alu	EIF2AK2	UTR3
chr2	37334064	T	C	A->G	Alu	EIF2AK2	UTR3
chr2	37334102	T	C	A->G	Alu	EIF2AK2	UTR3
chr2	37334103	T	C	A->G	Alu	EIF2AK2	UTR3
chr2	37334122	T	C	A->G	Alu	EIF2AK2	UTR3
chr2	37429526	A	G	A->G	Alu	CEBPZ-AS1	UTR3
chr2	37429689	A	G	A->G	Alu	CEBPZ-AS1	UTR3
chr2	37465492	A	G	A->G	Alu	NDUFAF7	intronic
chr2	37465496	A	G	A->G	Alu	NDUFAF7	intronic
chr2	37465546	A	G	A->G	Alu	NDUFAF7	intronic
chr2	37475803	A	G	A->G	Alu	NDUFAF7	UTR3
chr2	38895868	T	C	A->G	Alu	AC074366.3	ncRNA_exonic
chr2	38895899	T	C	A->G	Alu	AC074366.3	ncRNA_exonic
chr2	39681056	A	G	A->G	Alu	AC007246.3	ncRNA_exonic
chr2	39701958	A	G	A->G	Alu	AC007246.3	ncRNA_intronic
chr2	39813712	A	G	A->G	Alu	AC007246.3	ncRNA_intronic
chr2	40077171	A	G	A->G	Alu	SLC8A1-AS1	ncRNA_intronic
chr2	40129019	A	G	A->G	Alu	SLC8A1-AS1	ncRNA_intronic
chr2	40129044	A	G	A->G	Alu	SLC8A1-AS1	ncRNA_intronic
chr2	40522331	T	C	A->G	Alu	SLC8A1	intronic
chr2	42488481	A	G	A->G	Non-Alu	EML4	intronic
chr2	44528606	A	G	A->G	Alu	SLC3A1	intronic
chr2	44528608	A	G	A->G	Alu	SLC3A1	intronic
chr2	44528625	A	G	A->G	Alu	SLC3A1	intronic
chr2	44528626	A	G	A->G	Alu	SLC3A1	intronic
chr2	44528638	A	G	A->G	Alu	SLC3A1	intronic
chr2	44528646	A	G	A->G	Alu	SLC3A1	intronic
chr2	44528668	A	G	A->G	Alu	SLC3A1	intronic
chr2	44529013	A	G	A->G	Alu	SLC3A1	intronic
chr2	44529015	A	G	A->G	Alu	SLC3A1	intronic
chr2	44545269	A	G	A->G	Alu	SLC3A1	exonic
chr2	44545285	A	G	A->G	Alu	SLC3A1	exonic
chr2	44545330	A	G	A->G	Alu	SLC3A1	exonic
chr2	44545355	A	G	A->G	Alu	SLC3A1	UTR3
chr2	44545356	A	G	A->G	Alu	SLC3A1	UTR3
chr2	44545396	A	G	A->G	Alu	SLC3A1	UTR3
chr2	44545411	A	G	A->G	Alu	SLC3A1	UTR3
chr2	44545414	A	G	A->G	Alu	SLC3A1	UTR3
chr2	44545431	A	G	A->G	Alu	SLC3A1	UTR3
chr2	44545440	A	G	A->G	Alu	SLC3A1	UTR3
chr2	44545492	A	G	A->G	Alu	SLC3A1	UTR3
chr2	44545498	A	G	A->G	Alu	SLC3A1	UTR3
chr2	44545504	A	G	A->G	Alu	SLC3A1	UTR3
chr2	44545511	T	C	A->G	Alu	PREPL	UTR3
chr2	44545525	T	C	A->G	Alu	PREPL	UTR3
chr2	55025521	A	G	A->G	Alu	EML6	intronic
chr2	55025562	A	G	A->G	Alu	EML6	intronic
chr2	55025571	A	G	A->G	Alu	EML6	intronic
chr2	55025584	A	G	A->G	Alu	EML6	intronic
chr2	55025586	A	G	A->G	Alu	EML6	intronic
chr2	55025600	A	G	A->G	Alu	EML6	intronic
chr2	55025602	A	G	A->G	Alu	EML6	intronic
chr2	55774968	T	C	A->G	Alu	SMEK2	UTR3
chr2	58440790	T	C	A->G	Alu	FANCL	intronic
chr2	59809395	T	C	A->G	Alu	AC007131.2,RP11-444A22.1	ncRNA_intronic
chr2	59810987	T	C	A->G	Alu	AC007131.2,RP11-444A22.1	ncRNA_intronic
chr2	59810993	T	C	A->G	Alu	AC007131.2,RP11-444A22.1	ncRNA_intronic
chr2	59811027	T	C	A->G	Alu	AC007131.2,RP11-444A22.1	ncRNA_intronic
chr2	59811036	T	C	A->G	Alu	AC007131.2,RP11-444A22.1	ncRNA_intronic
chr2	59811057	T	C	A->G	Alu	AC007131.2,RP11-444A22.1	ncRNA_intronic
chr2	59811085	T	C	A->G	Alu	AC007131.2,RP11-444A22.1	ncRNA_intronic
chr2	61149901	A	G	A->G	Alu	REL	UTR3
chr2	61369991	T	C	A->G	Alu	AC016747.3	ncRNA_exonic
chr2	61620321	T	C	A->G	Alu	USP34	intronic
chr2	61620355	T	C	A->G	Alu	USP34	intronic
chr2	61620362	T	C	A->G	Alu	USP34	intronic
chr2	61620444	T	C	A->G	Alu	USP34	intronic
chr2	61620454	T	C	A->G	Alu	USP34	intronic
chr2	61620490	T	C	A->G	Alu	USP34	intronic
chr2	61620522	T	C	A->G	Alu	USP34	intronic
chr2	61717606	T	C	A->G	Alu	XPO1	intronic
chr2	62053001	T	C	A->G	Alu	FAM161A	UTR3
chr2	62053044	T	C	A->G	Alu	FAM161A	UTR3
chr2	62053045	T	C	A->G	Alu	FAM161A	UTR3
chr2	62053063	T	C	A->G	Alu	FAM161A	UTR3
chr2	62942511	A	G	A->G	Alu	EHBP1	intronic
chr2	62942523	A	G	A->G	Alu	EHBP1	intronic
chr2	68357548	T	C	A->G	Alu	WDR92	UTR3
chr2	68357557	T	C	A->G	Alu	WDR92	UTR3
chr2	68358124	T	C	A->G	Alu	WDR92	UTR3
chr2	68358186	T	C	A->G	Alu	WDR92	UTR3
chr2	68358245	T	C	A->G	Alu	WDR92	UTR3
chr2	68358255	T	C	A->G	Alu	WDR92	UTR3
chr2	68358279	T	C	A->G	Alu	WDR92	UTR3
chr2	68358287	T	C	A->G	Alu	WDR92	UTR3
chr2	68358322	T	C	A->G	Alu	WDR92	UTR3
chr2	68358323	T	C	A->G	Alu	WDR92	UTR3
chr2	69547657	T	C	A->G	Alu	GFPT1	UTR3
chr2	69551078	T	C	A->G	Alu	GFPT1	UTR3
chr2	69551079	T	C	A->G	Alu	GFPT1	UTR3
chr2	69551085	T	C	A->G	Alu	GFPT1	UTR3
chr2	69551095	T	C	A->G	Alu	GFPT1	UTR3
chr2	69551152	T	C	A->G	Alu	GFPT1	UTR3
chr2	69551163	T	C	A->G	Alu	GFPT1	UTR3
chr2	69551213	T	C	A->G	Alu	GFPT1	UTR3
chr2	69551214	T	C	A->G	Alu	GFPT1	UTR3
chr2	69551229	T	C	A->G	Alu	GFPT1	UTR3
chr2	69690981	T	C	A->G	Alu	RP11-427H3.3	ncRNA_exonic
chr2	69691072	T	C	A->G	Alu	RP11-427H3.3	ncRNA_exonic
chr2	70107696	A	G	A->G	Alu	GMCL1	UTR3
chr2	70107712	A	G	A->G	Alu	GMCL1	UTR3
chr2	70107718	A	G	A->G	Alu	GMCL1	UTR3
chr2	70107719	A	G	A->G	Alu	GMCL1	UTR3
chr2	70107745	A	G	A->G	Alu	GMCL1	UTR3
chr2	70107749	A	G	A->G	Alu	GMCL1	UTR3
chr2	70107772	A	G	A->G	Alu	GMCL1	UTR3
chr2	70107773	A	G	A->G	Alu	GMCL1	UTR3
chr2	70107833	A	G	A->G	Alu	GMCL1	UTR3
chr2	70506041	A	G	A->G	Alu	PCYOX1	UTR3
chr2	70506145	A	G	A->G	Alu	PCYOX1	UTR3
chr2	70506632	A	G	A->G	Alu	PCYOX1	UTR3
chr2	70506649	A	G	A->G	Alu	PCYOX1	UTR3
chr2	70506866	A	G	A->G	Alu	PCYOX1	UTR3
chr2	70507091	A	G	A->G	Alu	PCYOX1	UTR3
chr2	70507092	A	G	A->G	Alu	PCYOX1	UTR3
chr2	70507169	A	G	A->G	Alu	PCYOX1	UTR3
chr2	71412470	T	C	A->G	Alu	PAIP2B	UTR3
chr2	73684378	A	G	A->G	Alu	ALMS1-IT1	ncRNA_exonic
chr2	73684382	A	G	A->G	Alu	ALMS1-IT1	ncRNA_exonic
chr2	73684395	A	G	A->G	Alu	ALMS1-IT1	ncRNA_exonic
chr2	73684402	A	G	A->G	Alu	ALMS1-IT1	ncRNA_exonic
chr2	73684459	A	G	A->G	Alu	ALMS1-IT1	ncRNA_intronic
chr2	73684644	A	G	A->G	Alu	ALMS1-IT1	ncRNA_intronic
chr2	74444973	T	C	A->G	Alu	SLC4A5	UTR3
chr2	74445069	T	C	A->G	Alu	SLC4A5	UTR3
chr2	74445139	T	C	A->G	Alu	SLC4A5	UTR3
chr2	74445203	T	C	A->G	Alu	SLC4A5	UTR3
chr2	74445204	T	C	A->G	Alu	SLC4A5	UTR3
chr2	75166204	A	G	A->G	Alu	NONHSAG028242	ncRNA_exonic
chr2	75166210	A	G	A->G	Alu	NONHSAG028242	ncRNA_exonic
chr2	75166226	A	G	A->G	Alu	NONHSAG028242	ncRNA_exonic
chr2	75166227	A	G	A->G	Alu	NONHSAG028242	ncRNA_exonic
chr2	75166248	A	G	A->G	Alu	NONHSAG028242	ncRNA_exonic
chr2	75166249	A	G	A->G	Alu	NONHSAG028242	ncRNA_exonic
chr2	75166253	A	G	A->G	Alu	NONHSAG028242	ncRNA_exonic
chr2	75166262	A	G	A->G	Alu	NONHSAG028242	ncRNA_exonic
chr2	75166282	A	G	A->G	Alu	NONHSAG028242	ncRNA_exonic
chr2	75166296	A	G	A->G	Alu	NONHSAG028242	ncRNA_exonic
chr2	75166351	A	G	A->G	Alu	NONHSAG028242	ncRNA_exonic
chr2	75166361	A	G	A->G	Alu	NONHSAG028242	ncRNA_exonic
chr2	75166362	A	G	A->G	Alu	NONHSAG028242	ncRNA_exonic
chr2	75166371	A	G	A->G	Alu	NONHSAG028242	ncRNA_exonic
chr2	75166375	A	G	A->G	Alu	NONHSAG028242	ncRNA_exonic
chr2	75166388	A	G	A->G	Alu	NONHSAG028242	ncRNA_exonic
chr2	75166407	A	G	A->G	Alu	NONHSAG028242	ncRNA_exonic
chr2	75166414	A	G	A->G	Alu	NONHSAG028242	ncRNA_exonic
chr2	78149365	T	C	A->G	Alu	NONHSAG028283	ncRNA_intronic
chr2	78149366	T	C	A->G	Alu	NONHSAG028283	ncRNA_intronic
chr2	78184779	T	C	A->G	Alu	NONHSAG028283	ncRNA_intronic
chr2	78560988	T	C	A->G	Alu	NONHSAG028283	ncRNA_intronic
chr2	78560989	T	C	A->G	Alu	NONHSAG028283	ncRNA_intronic
chr2	80240172	A	G	A->G	Alu	CTNNA2	intronic
chr2	85277152	A	G	A->G	Alu	KCMF1	intronic
chr2	85277166	A	G	A->G	Alu	KCMF1	intronic
chr2	85277222	A	G	A->G	Alu	KCMF1	intronic
chr2	85367916	A	G	A->G	Alu	TCF7L1	intronic
chr2	85368154	A	G	A->G	Alu	TCF7L1	intronic
chr2	85546465	T	C	A->G	Alu	TGOLN2	UTR3
chr2	85546572	T	C	A->G	Alu	TGOLN2	UTR3
chr2	85776621	T	C	A->G	Alu	GGCX	UTR3
chr2	86253742	T	C	A->G	Non-Alu	POLR1A	UTR3
chr2	96917254	T	C	A->G	Alu	TMEM127	UTR3
chr2	96950585	T	C	A->G	Alu	SNRNP200	intronic
chr2	96950616	T	C	A->G	Alu	SNRNP200	intronic
chr2	96950661	T	C	A->G	Alu	SNRNP200	intronic
chr2	96950760	T	C	A->G	Alu	SNRNP200	intronic
chr2	96950761	T	C	A->G	Alu	SNRNP200	intronic
chr2	96950769	T	C	A->G	Alu	SNRNP200	intronic
chr2	96950782	T	C	A->G	Alu	SNRNP200	splicing
chr2	99138126	A	G	A->G	Alu	INPP4A	intronic
chr2	99767653	A	G	A->G	Alu	C2ORF15	UTR3
chr2	99767663	A	G	A->G	Alu	C2ORF15	UTR3
chr2	99767669	A	G	A->G	Alu	C2ORF15	UTR3
chr2	99767670	A	G	A->G	Alu	C2ORF15	UTR3
chr2	99767691	A	G	A->G	Alu	C2ORF15	UTR3
chr2	99767692	A	G	A->G	Alu	C2ORF15	UTR3
chr2	99767715	A	G	A->G	Alu	C2ORF15	UTR3
chr2	99767760	A	G	A->G	Alu	C2ORF15	UTR3
chr2	99767774	A	G	A->G	Alu	C2ORF15	UTR3
chr2	99767775	A	G	A->G	Alu	C2ORF15	UTR3
chr2	99767811	A	G	A->G	Alu	C2ORF15	UTR3
chr2	99767832	A	G	A->G	Alu	C2ORF15	UTR3
chr2	99813060	A	G	A->G	Alu	C2orf15,MRPL30	UTR3
chr2	100165034	T	C	A->G	Alu	AFF3	UTR3
chr2	105881649	T	C	A->G	Alu	TGFBRAP1	UTR3
chr2	105881671	T	C	A->G	Alu	TGFBRAP1	UTR3
chr2	105881683	T	C	A->G	Alu	TGFBRAP1	UTR3
chr2	105881684	T	C	A->G	Alu	TGFBRAP1	UTR3
chr2	105881912	T	C	A->G	Alu	TGFBRAP1	UTR3
chr2	105881920	T	C	A->G	Alu	TGFBRAP1	UTR3
chr2	105962369	A	G	A->G	Alu	C2orf49	UTR3
chr2	111645299	A	G	A->G	Alu	ACOXL	UTR3
chr2	113334241	A	G	A->G	Non-Alu	POLR1B	UTR3
chr2	113334373	A	G	A->G	Alu	POLR1B	UTR3
chr2	113334414	A	G	A->G	Alu	POLR1B	UTR3
chr2	114326590	A	G	A->G	Alu	NONHSAG029016	ncRNA_exonic
chr2	114326593	A	G	A->G	Alu	NONHSAG029016	ncRNA_exonic
chr2	114326628	A	G	A->G	Alu	NONHSAG029016	ncRNA_exonic
chr2	114326661	A	G	A->G	Alu	NONHSAG029016	ncRNA_exonic
chr2	114326701	A	G	A->G	Alu	NONHSAG029016	ncRNA_exonic
chr2	114326725	A	G	A->G	Alu	NONHSAG029016	ncRNA_exonic
chr2	114326728	A	G	A->G	Alu	NONHSAG029016	ncRNA_exonic
chr2	114326750	A	G	A->G	Alu	NONHSAG029016	ncRNA_exonic
chr2	114326768	A	G	A->G	Alu	NONHSAG029016	ncRNA_exonic
chr2	114326769	A	G	A->G	Alu	NONHSAG029016	ncRNA_exonic
chr2	114326789	A	G	A->G	Alu	NONHSAG029016	ncRNA_intronic
chr2	114326793	A	G	A->G	Alu	NONHSAG029016	ncRNA_intronic
chr2	118620683	A	G	A->G	Alu	HTR5BP	ncRNA_intronic
chr2	118620849	A	G	A->G	Alu	HTR5BP	ncRNA_intronic
chr2	118620876	A	G	A->G	Alu	HTR5BP	ncRNA_intronic
chr2	118620897	A	G	A->G	Alu	HTR5BP	ncRNA_intronic
chr2	122523918	A	G	A->G	Alu	TSN	UTR3
chr2	128605000	T	C	A->G	Alu	POLR2D	UTR3
chr2	128605001	T	C	A->G	Alu	POLR2D	UTR3
chr2	131846742	T	C	A->G	Alu	FAM168B	intronic
chr2	131846790	T	C	A->G	Alu	FAM168B	intronic
chr2	131846811	T	C	A->G	Alu	FAM168B	intronic
chr2	131905116	A	G	A->G	Alu	PLEKHB2	UTR3
chr2	133411874	T	C	A->G	Alu	LYPD1	intronic
chr2	133411922	T	C	A->G	Alu	LYPD1	intronic
chr2	141943373	T	C	A->G	Alu	LRP1B	intronic
chr2	141943391	T	C	A->G	Alu	LRP1B	intronic
chr2	141943400	T	C	A->G	Alu	LRP1B	intronic
chr2	141943403	T	C	A->G	Alu	LRP1B	intronic
chr2	141943485	T	C	A->G	Alu	LRP1B	intronic
chr2	141943565	T	C	A->G	Alu	LRP1B	intronic
chr2	145831138	A	G	A->G	Alu	TEX41	ncRNA_exonic
chr2	151986955	T	C	A->G	Alu	AC018731.3	ncRNA_intronic
chr2	151986967	T	C	A->G	Alu	AC018731.3	ncRNA_intronic
chr2	151986993	T	C	A->G	Alu	AC018731.3	ncRNA_intronic
chr2	151987008	T	C	A->G	Alu	AC018731.3	ncRNA_intronic
chr2	151987092	T	C	A->G	Alu	AC018731.3	ncRNA_intronic
chr2	151987125	T	C	A->G	Alu	AC018731.3	ncRNA_intronic
chr2	151988376	T	C	A->G	Alu	AC018731.3	ncRNA_intronic
chr2	151988377	T	C	A->G	Alu	AC018731.3	ncRNA_intronic
chr2	151988391	T	C	A->G	Alu	AC018731.3	ncRNA_intronic
chr2	151988403	T	C	A->G	Alu	AC018731.3	ncRNA_intronic
chr2	151988418	T	C	A->G	Alu	AC018731.3	ncRNA_intronic
chr2	151988455	T	C	A->G	Alu	AC018731.3	ncRNA_intronic
chr2	151988473	T	C	A->G	Alu	AC018731.3	ncRNA_intronic
chr2	151988490	T	C	A->G	Alu	AC018731.3	ncRNA_intronic
chr2	151988500	T	C	A->G	Alu	AC018731.3	ncRNA_intronic
chr2	151988510	T	C	A->G	Alu	AC018731.3	ncRNA_intronic
chr2	151988513	T	C	A->G	Alu	AC018731.3	ncRNA_intronic
chr2	151988514	T	C	A->G	Alu	AC018731.3	ncRNA_intronic
chr2	151988522	T	C	A->G	Alu	AC018731.3	ncRNA_intronic
chr2	151988536	T	C	A->G	Alu	AC018731.3	ncRNA_intronic
chr2	151988591	T	C	A->G	Alu	AC018731.3	ncRNA_intronic
chr2	151988600	T	C	A->G	Alu	AC018731.3	ncRNA_intronic
chr2	151988616	T	C	A->G	Alu	AC018731.3	ncRNA_intronic
chr2	151988670	T	C	A->G	Alu	AC018731.3	ncRNA_intronic
chr2	151988686	T	C	A->G	Alu	AC018731.3	ncRNA_intronic
chr2	151988692	T	C	A->G	Alu	AC018731.3	ncRNA_intronic
chr2	151988705	T	C	A->G	Alu	AC018731.3	ncRNA_intronic
chr2	151988759	T	C	A->G	Alu	AC018731.3	ncRNA_intronic
chr2	151988784	T	C	A->G	Alu	AC018731.3	ncRNA_intronic
chr2	151988828	T	C	A->G	Alu	AC018731.3	ncRNA_intronic
chr2	151988838	T	C	A->G	Alu	AC018731.3	ncRNA_intronic
chr2	151988850	T	C	A->G	Alu	AC018731.3	ncRNA_intronic
chr2	151988863	T	C	A->G	Alu	AC018731.3	ncRNA_intronic
chr2	151988884	T	C	A->G	Alu	AC018731.3	ncRNA_intronic
chr2	151988932	T	C	A->G	Alu	AC018731.3	ncRNA_intronic
chr2	151988946	T	C	A->G	Alu	AC018731.3	ncRNA_intronic
chr2	152338277	A	G	A->G	Non-Alu	RIF1	UTR3
chr2	160125954	T	C	A->G	Alu	WDSUB1	intronic
chr2	160125955	T	C	A->G	Alu	WDSUB1	intronic
chr2	160588207	A	G	A->G	Alu	2016-03-07	intronic
chr2	160588214	A	G	A->G	Alu	2016-03-07	intronic
chr2	160588570	A	G	A->G	Alu	2016-03-07	intronic
chr2	160589951	A	G	A->G	Alu	2016-03-07	intronic
chr2	169643513	A	G	A->G	Alu	NOSTRIN	intronic
chr2	169653699	A	G	A->G	Alu	NOSTRIN	intronic
chr2	170606746	A	G	A->G	Non-Alu	KLHL23	UTR3
chr2	171385151	A	G	A->G	Alu	MYO3B	intronic
chr2	171385168	A	G	A->G	Alu	MYO3B	intronic
chr2	171704744	A	G	A->G	Alu	GAD1	intronic
chr2	171704752	A	G	A->G	Alu	GAD1	intronic
chr2	171704779	A	G	A->G	Alu	GAD1	intronic
chr2	172215542	T	C	A->G	Alu	METTL8	intronic
chr2	172215554	T	C	A->G	Alu	METTL8	intronic
chr2	172215594	T	C	A->G	Alu	METTL8	intronic
chr2	173461888	A	G	A->G	Alu	PDK1	UTR3
chr2	174071970	T	C	A->G	Alu	MLK7-AS1	ncRNA_intronic
chr2	175223105	T	C	A->G	Alu	CIR1	UTR3
chr2	175261256	A	G	A->G	Alu	SCRN3	intronic
chr2	176789373	T	C	A->G	Non-Alu	KIAA1715	UTR3
chr2	176790478	T	C	A->G	Alu	KIAA1715	UTR3
chr2	176790517	T	C	A->G	Alu	KIAA1715	UTR3
chr2	176790530	T	C	A->G	Alu	KIAA1715	UTR3
chr2	176790664	T	C	A->G	Alu	KIAA1715	UTR3
chr2	176790665	T	C	A->G	Alu	KIAA1715	UTR3
chr2	176790690	T	C	A->G	Alu	KIAA1715	UTR3
chr2	176791084	T	C	A->G	Non-Alu	KIAA1715	UTR3
chr2	176791119	T	C	A->G	Non-Alu	KIAA1715	UTR3
chr2	176791181	T	C	A->G	Non-Alu	KIAA1715	UTR3
chr2	176791182	T	C	A->G	Non-Alu	KIAA1715	UTR3
chr2	176791207	T	C	A->G	Non-Alu	KIAA1715	UTR3
chr2	176791250	T	C	A->G	Non-Alu	KIAA1715	UTR3
chr2	179298405	A	G	A->G	Alu	AC009948.5	ncRNA_exonic
chr2	179298489	A	G	A->G	Alu	AC009948.5	ncRNA_exonic
chr2	179405264	A	G	A->G	Alu	TTN-AS1	ncRNA_intronic
chr2	179405265	A	G	A->G	Alu	TTN-AS1	ncRNA_intronic
chr2	183381127	T	C	A->G	Alu	PDE1A	intronic
chr2	183381133	T	C	A->G	Alu	PDE1A	intronic
chr2	183381143	T	C	A->G	Alu	PDE1A	intronic
chr2	183381160	T	C	A->G	Alu	PDE1A	intronic
chr2	183381186	T	C	A->G	Alu	PDE1A	intronic
chr2	183381195	T	C	A->G	Alu	PDE1A	intronic
chr2	183381212	T	C	A->G	Alu	PDE1A	intronic
chr2	183381252	T	C	A->G	Alu	PDE1A	intronic
chr2	183381256	T	C	A->G	Alu	PDE1A	intronic
chr2	183381264	T	C	A->G	Alu	PDE1A	intronic
chr2	183381280	T	C	A->G	Alu	PDE1A	intronic
chr2	183381298	T	C	A->G	Alu	PDE1A	intronic
chr2	183381304	T	C	A->G	Alu	PDE1A	intronic
chr2	183381318	T	C	A->G	Alu	PDE1A	intronic
chr2	183381323	T	C	A->G	Alu	PDE1A	intronic
chr2	183381360	T	C	A->G	Alu	PDE1A	intronic
chr2	190351714	T	C	A->G	Alu	AC013439.4	ncRNA_intronic
chr2	190351740	T	C	A->G	Alu	AC013439.4	ncRNA_intronic
chr2	190611796	T	C	A->G	Alu	OSGEPL1	UTR3
chr2	190611844	T	C	A->G	Alu	OSGEPL1	UTR3
chr2	190611896	T	C	A->G	Alu	OSGEPL1	splicing
chr2	190611953	T	C	A->G	Alu	OSGEPL1	UTR3
chr2	190612024	T	C	A->G	Alu	OSGEPL1	UTR3
chr2	190612029	T	C	A->G	Alu	OSGEPL1	UTR3
chr2	190671155	A	G	A->G	Alu	PMS1	exonic
chr2	190671236	A	G	A->G	Alu	PMS1	UTR3
chr2	196325099	A	G	A->G	Alu	AC064834.1	ncRNA_intronic
chr2	196325106	A	G	A->G	Alu	AC064834.1	ncRNA_intronic
chr2	196325112	A	G	A->G	Alu	AC064834.1	ncRNA_intronic
chr2	196402406	T	C	A->G	Alu	NONHSAG030141	ncRNA_exonic
chr2	197787483	T	C	A->G	Alu	PGAP1	intronic
chr2	197787529	T	C	A->G	Alu	PGAP1	intronic
chr2	197787543	T	C	A->G	Alu	PGAP1	intronic
chr2	197787693	T	C	A->G	Alu	PGAP1	intronic
chr2	197787695	T	C	A->G	Alu	PGAP1	intronic
chr2	198339138	A	G	A->G	Alu	COQ10B	UTR3
chr2	198339148	A	G	A->G	Alu	COQ10B	UTR3
chr2	198339155	A	G	A->G	Alu	COQ10B	UTR3
chr2	198339172	A	G	A->G	Alu	COQ10B	UTR3
chr2	198339185	A	G	A->G	Alu	COQ10B	UTR3
chr2	198339263	A	G	A->G	Alu	COQ10B	UTR3
chr2	198339290	A	G	A->G	Alu	COQ10B	UTR3
chr2	198339359	A	G	A->G	Alu	COQ10B	UTR3
chr2	198339360	A	G	A->G	Alu	COQ10B	UTR3
chr2	198339389	A	G	A->G	Alu	COQ10B	UTR3
chr2	198339392	A	G	A->G	Alu	COQ10B	UTR3
chr2	200527941	T	C	A->G	Alu	NONHSAG030195	ncRNA_exonic
chr2	200527954	T	C	A->G	Alu	NONHSAG030195	ncRNA_exonic
chr2	200527979	T	C	A->G	Alu	NONHSAG030195	ncRNA_exonic
chr2	200528027	T	C	A->G	Alu	NONHSAG030195	ncRNA_exonic
chr2	200791244	A	G	A->G	Alu	C2orf69	UTR3
chr2	200791266	A	G	A->G	Alu	C2orf69	UTR3
chr2	201754809	A	G	A->G	Alu	NIF3L1	intronic
chr2	201754825	A	G	A->G	Alu	NIF3L1	intronic
chr2	201754826	A	G	A->G	Alu	NIF3L1	intronic
chr2	201754852	A	G	A->G	Alu	NIF3L1	intronic
chr2	201754861	A	G	A->G	Alu	NIF3L1	intronic
chr2	201754895	A	G	A->G	Alu	NIF3L1	intronic
chr2	201754897	A	G	A->G	Alu	NIF3L1	intronic
chr2	201754910	A	G	A->G	Alu	NIF3L1	intronic
chr2	201754916	A	G	A->G	Alu	NIF3L1	intronic
chr2	201754931	A	G	A->G	Alu	NIF3L1	intronic
chr2	201754960	A	G	A->G	Alu	NIF3L1	intronic
chr2	201754974	A	G	A->G	Alu	NIF3L1	intronic
chr2	201755007	A	G	A->G	Alu	NIF3L1	intronic
chr2	201755011	A	G	A->G	Alu	NIF3L1	intronic
chr2	201755037	A	G	A->G	Alu	NIF3L1	intronic
chr2	201755057	A	G	A->G	Alu	NIF3L1	intronic
chr2	202354672	T	C	A->G	Alu	ALS2CR11	intronic
chr2	202354852	T	C	A->G	Alu	ALS2CR11	intronic
chr2	202354855	T	C	A->G	Alu	ALS2CR11	intronic
chr2	203141307	A	G	A->G	Alu	NOP58	intronic
chr2	203141440	A	G	A->G	Alu	NOP58	intronic
chr2	203141518	A	G	A->G	Alu	NOP58	intronic
chr2	203157201	A	G	A->G	Alu	NOP58	intronic
chr2	203158800	A	G	A->G	Alu	NOP58	intronic
chr2	203158921	A	G	A->G	Alu	NOP58	intronic
chr2	203335144	A	G	A->G	Non-Alu	BMPR2	intronic
chr2	203339451	A	G	A->G	Alu	BMPR2	intronic
chr2	203343225	A	G	A->G	Alu	BMPR2	intronic
chr2	203343232	A	G	A->G	Alu	BMPR2	intronic
chr2	203343285	A	G	A->G	Alu	BMPR2	intronic
chr2	203343370	A	G	A->G	Alu	BMPR2	intronic
chr2	203343451	A	G	A->G	Alu	BMPR2	intronic
chr2	203590142	A	G	A->G	Alu	FAM117B	intronic
chr2	203590222	A	G	A->G	Alu	FAM117B	intronic
chr2	203590277	A	G	A->G	Alu	FAM117B	intronic
chr2	203590304	A	G	A->G	Alu	FAM117B	intronic
chr2	203590316	A	G	A->G	Alu	FAM117B	intronic
chr2	203590322	A	G	A->G	Alu	FAM117B	intronic
chr2	203604781	A	G	A->G	Alu	FAM117B	intronic
chr2	203642043	T	C	A->G	Alu	ICA1L	UTR3
chr2	203642048	T	C	A->G	Alu	ICA1L	UTR3
chr2	203642049	T	C	A->G	Alu	ICA1L	UTR3
chr2	203642057	T	C	A->G	Alu	ICA1L	UTR3
chr2	203642067	T	C	A->G	Alu	ICA1L	UTR3
chr2	203642875	T	C	A->G	Alu	ICA1L	UTR3
chr2	203642876	T	C	A->G	Alu	ICA1L	UTR3
chr2	204294226	A	G	A->G	Alu	ABI2	UTR3
chr2	204294227	A	G	A->G	Alu	ABI2	UTR3
chr2	204294359	A	G	A->G	Alu	ABI2	UTR3
chr2	204341082	T	C	A->G	Alu	RAPH1	intronic
chr2	204341173	T	C	A->G	Alu	RAPH1	intronic
chr2	205661642	A	G	A->G	Alu	PARD3B	intronic
chr2	205661643	A	G	A->G	Alu	PARD3B	intronic
chr2	207040493	T	C	A->G	Alu	GPR1	UTR3
chr2	208463299	A	G	A->G	Alu	CREB1	UTR3
chr2	208463315	A	G	A->G	Alu	CREB1	UTR3
chr2	208463316	A	G	A->G	Alu	CREB1	UTR3
chr2	208463424	A	G	A->G	Alu	CREB1	UTR3
chr2	208477096	T	C	A->G	Alu	METTL21A	UTR3
chr2	208477097	T	C	A->G	Alu	METTL21A	UTR3
chr2	208619251	A	G	A->G	Non-Alu	CCNYL1	UTR3
chr2	208619252	A	G	A->G	Non-Alu	CCNYL1	UTR3
chr2	208619364	A	G	A->G	Alu	CCNYL1	UTR3
chr2	208619377	A	G	A->G	Alu	CCNYL1	UTR3
chr2	208619389	A	G	A->G	Alu	CCNYL1	UTR3
chr2	208619401	A	G	A->G	Alu	CCNYL1	UTR3
chr2	208619414	A	G	A->G	Alu	CCNYL1	UTR3
chr2	208619462	A	G	A->G	Alu	CCNYL1	UTR3
chr2	208619479	A	G	A->G	Alu	CCNYL1	UTR3
chr2	208619584	A	G	A->G	Non-Alu	MIR4775	ncRNA_exonic
chr2	208619585	A	G	A->G	Non-Alu	MIR4775	ncRNA_exonic
chr2	208619595	A	G	A->G	Non-Alu	MIR4775	ncRNA_exonic
chr2	208619662	A	G	A->G	Alu	CCNYL1	UTR3
chr2	208619669	A	G	A->G	Alu	CCNYL1	UTR3
chr2	208619699	A	G	A->G	Alu	CCNYL1	UTR3
chr2	208619749	A	G	A->G	Alu	CCNYL1	UTR3
chr2	208619766	A	G	A->G	Alu	CCNYL1	UTR3
chr2	208619775	A	G	A->G	Alu	CCNYL1	UTR3
chr2	208619789	A	G	A->G	Alu	CCNYL1	UTR3
chr2	208619831	A	G	A->G	Alu	CCNYL1	UTR3
chr2	208619847	A	G	A->G	Alu	CCNYL1	UTR3
chr2	208619848	A	G	A->G	Alu	CCNYL1	UTR3
chr2	208619870	A	G	A->G	Alu	CCNYL1	UTR3
chr2	208619902	A	G	A->G	Alu	CCNYL1	UTR3
chr2	208619912	A	G	A->G	Alu	CCNYL1	UTR3
chr2	208619983	A	G	A->G	Alu	CCNYL1	UTR3
chr2	208620000	A	G	A->G	Alu	CCNYL1	UTR3
chr2	208620005	A	G	A->G	Alu	CCNYL1	UTR3
chr2	208620006	A	G	A->G	Alu	CCNYL1	UTR3
chr2	208620022	A	G	A->G	Alu	CCNYL1	UTR3
chr2	208620029	A	G	A->G	Alu	CCNYL1	UTR3
chr2	208620032	A	G	A->G	Alu	CCNYL1	UTR3
chr2	208620053	A	G	A->G	Alu	CCNYL1	UTR3
chr2	208620059	A	G	A->G	Alu	CCNYL1	UTR3
chr2	208620075	A	G	A->G	Alu	CCNYL1	UTR3
chr2	208620122	A	G	A->G	Alu	CCNYL1	UTR3
chr2	208620129	A	G	A->G	Non-Alu	CCNYL1	UTR3
chr2	208620134	A	G	A->G	Non-Alu	CCNYL1	UTR3
chr2	209221122	A	G	A->G	Alu	PIKFYVE	UTR3
chr2	209221264	A	G	A->G	Alu	PIKFYVE	UTR3
chr2	209221284	A	G	A->G	Alu	PIKFYVE	UTR3
chr2	209221299	A	G	A->G	Alu	PIKFYVE	UTR3
chr2	209221319	A	G	A->G	Alu	PIKFYVE	UTR3
chr2	209221333	A	G	A->G	Alu	PIKFYVE	UTR3
chr2	209221335	A	G	A->G	Alu	PIKFYVE	UTR3
chr2	209221365	A	G	A->G	Alu	PIKFYVE	UTR3
chr2	211543381	A	G	A->G	Alu	CPS1	UTR3
chr2	211543411	A	G	A->G	Alu	CPS1	UTR3
chr2	216903422	T	C	A->G	Alu	PECR	UTR3
chr2	216903472	T	C	A->G	Alu	PECR	UTR3
chr2	216903482	T	C	A->G	Alu	PECR	UTR3
chr2	216903498	T	C	A->G	Alu	PECR	UTR3
chr2	216903621	T	C	A->G	Alu	PECR	UTR3
chr2	216903637	T	C	A->G	Alu	PECR	UTR3
chr2	216903643	T	C	A->G	Alu	PECR	UTR3
chr2	216925128	T	C	A->G	Alu	PECR	intronic
chr2	216925213	T	C	A->G	Alu	PECR	intronic
chr2	216925323	T	C	A->G	Alu	PECR	intronic
chr2	216925343	T	C	A->G	Alu	PECR	intronic
chr2	216925386	T	C	A->G	Alu	PECR	intronic
chr2	216925388	T	C	A->G	Alu	PECR	intronic
chr2	216927064	T	C	A->G	Alu	PECR	intronic
chr2	216928720	T	C	A->G	Alu	PECR	intronic
chr2	216928721	T	C	A->G	Alu	PECR	intronic
chr2	216966282	A	G	A->G	Alu	TMEM169	UTR3
chr2	216966469	A	G	A->G	Alu	TMEM169	UTR3
chr2	220101547	T	C	A->G	Alu	GLB1L	UTR3
chr2	220101592	T	C	A->G	Alu	GLB1L	UTR3
chr2	220101625	T	C	A->G	Alu	GLB1L	UTR3
chr2	220101691	T	C	A->G	Alu	GLB1L	UTR3
chr2	220101760	T	C	A->G	Alu	GLB1L	UTR3
chr2	221677521	T	C	A->G	Alu	NONHSAG030618	ncRNA_splicing
chr2	224720536	T	C	A->G	Alu	NONHSAG030657	ncRNA_exonic
chr2	227975668	T	C	A->G	Alu	COL4A4	intronic
chr2	228404328	A	G	A->G	Alu	AGFG1	intronic
chr2	228758863	A	G	A->G	Alu	DAW1	intronic
chr2	232368977	T	C	A->G	Alu	NONHSAG030770	ncRNA_intronic
chr2	233589311	A	G	A->G	Alu	GIGYF2	UTR5
chr2	233782622	T	C	A->G	Alu	NGEF	intronic
chr2	233783467	T	C	A->G	Alu	NGEF	intronic
chr2	233783609	T	C	A->G	Alu	NGEF	intronic
chr2	233783610	T	C	A->G	Alu	NGEF	intronic
chr2	234745655	T	C	A->G	Alu	HJURP	UTR3
chr2	234745677	T	C	A->G	Alu	HJURP	UTR3
chr2	234745689	T	C	A->G	Alu	HJURP	UTR3
chr2	234745690	T	C	A->G	Alu	HJURP	UTR3
chr2	234745747	T	C	A->G	Alu	HJURP	UTR3
chr2	234745810	T	C	A->G	Alu	HJURP	UTR3
chr2	234745849	T	C	A->G	Alu	HJURP	UTR3
chr2	234745888	T	C	A->G	Alu	HJURP	UTR3
chr2	234745913	T	C	A->G	Alu	HJURP	UTR3
chr2	236819376	A	G	A->G	Alu	AGAP1	intronic
chr2	236819480	A	G	A->G	Alu	AGAP1	intronic
chr2	237009283	A	G	A->G	Alu	AGAP1	intronic
chr2	237009393	A	G	A->G	Alu	AGAP1	intronic
chr2	237307905	T	C	A->G	Alu	IQCA1	intronic
chr2	237369562	T	C	A->G	Alu	IQCA1	intronic
chr2	237369636	T	C	A->G	Alu	IQCA1	intronic
chr2	238673650	A	G	A->G	Alu	LRRFIP1	UTR3
chr2	238673976	A	G	A->G	Alu	LRRFIP1	UTR3
chr2	239308917	A	G	A->G	Alu	TRAF3IP1	UTR3
chr2	239308920	A	G	A->G	Alu	TRAF3IP1	UTR3
chr2	239309009	A	G	A->G	Alu	TRAF3IP1	UTR3
chr2	239309015	A	G	A->G	Alu	TRAF3IP1	UTR3
chr2	239309027	A	G	A->G	Alu	TRAF3IP1	UTR3
chr2	240953342	T	C	A->G	Alu	NDUFA10	intronic
chr2	242299982	A	G	A->G	Alu	FARP2	intronic
chr2	242384361	A	G	A->G	Alu	FARP2	UTR3
chr2	242489386	T	C	A->G	Alu	BOK-AS1	ncRNA_intronic
chr2	242489398	T	C	A->G	Alu	BOK-AS1	ncRNA_intronic
chr2	242489399	T	C	A->G	Alu	BOK-AS1	ncRNA_intronic
chr2	242489461	T	C	A->G	Alu	BOK-AS1	ncRNA_intronic
chr3	7353332	A	G	A->G	Alu	GRM7	intronic
chr3	7353361	A	G	A->G	Alu	GRM7	intronic
chr3	7353381	A	G	A->G	Alu	GRM7	intronic
chr3	7353398	A	G	A->G	Alu	GRM7	intronic
chr3	7353411	A	G	A->G	Alu	GRM7	intronic
chr3	7353456	A	G	A->G	Alu	GRM7	intronic
chr3	7353462	A	G	A->G	Alu	GRM7	intronic
chr3	7353465	A	G	A->G	Alu	GRM7	intronic
chr3	7353471	A	G	A->G	Alu	GRM7	intronic
chr3	7353534	A	G	A->G	Alu	GRM7	intronic
chr3	7353544	A	G	A->G	Alu	GRM7	intronic
chr3	7353562	A	G	A->G	Alu	GRM7	intronic
chr3	7353564	A	G	A->G	Alu	GRM7	intronic
chr3	7353565	A	G	A->G	Alu	GRM7	intronic
chr3	7354868	A	G	A->G	Alu	GRM7	intronic
chr3	7354877	A	G	A->G	Alu	GRM7	intronic
chr3	7354890	A	G	A->G	Alu	GRM7	intronic
chr3	9423740	T	C	A->G	Alu	SETD5-AS1	ncRNA_intronic
chr3	9987656	T	C	A->G	Alu	PRRT3	UTR3
chr3	10005257	T	C	A->G	Alu	EMC3	UTR3
chr3	10005295	T	C	A->G	Alu	EMC3	UTR3
chr3	10005432	T	C	A->G	Alu	EMC3	UTR3
chr3	10005455	T	C	A->G	Alu	EMC3	UTR3
chr3	10028777	A	G	A->G	Alu	EMC3-AS1	ncRNA_exonic
chr3	10028818	A	G	A->G	Alu	EMC3-AS1	ncRNA_exonic
chr3	10028819	A	G	A->G	Alu	EMC3-AS1	ncRNA_exonic
chr3	10028823	A	G	A->G	Alu	EMC3-AS1	ncRNA_exonic
chr3	10143163	A	G	A->G	Alu	FANCD2	UTR3
chr3	10143170	A	G	A->G	Alu	FANCD2	UTR3
chr3	10143250	A	G	A->G	Alu	FANCD2	UTR3
chr3	10143270	A	G	A->G	Alu	FANCD2	UTR3
chr3	10143319	A	G	A->G	Alu	FANCD2	UTR3
chr3	10143329	A	G	A->G	Alu	FANCD2	UTR3
chr3	10193358	A	G	A->G	Non-Alu	VHL	UTR3
chr3	10193566	A	G	A->G	Alu	VHL	UTR3
chr3	10193603	A	G	A->G	Alu	VHL	UTR3
chr3	10193606	A	G	A->G	Alu	VHL	UTR3
chr3	10193624	A	G	A->G	Alu	VHL	UTR3
chr3	10193625	A	G	A->G	Alu	VHL	UTR3
chr3	10284453	A	G	A->G	Alu	IRAK2	UTR3
chr3	10284742	A	G	A->G	Alu	IRAK2	UTR3
chr3	10284750	A	G	A->G	Alu	IRAK2	UTR3
chr3	10284780	A	G	A->G	Alu	IRAK2	UTR3
chr3	10284921	A	G	A->G	Alu	IRAK2	UTR3
chr3	10284991	A	G	A->G	Alu	IRAK2	UTR3
chr3	10355891	T	C	A->G	Alu	SEC13	intronic
chr3	10355896	T	C	A->G	Alu	SEC13	intronic
chr3	11567627	A	G	A->G	Alu	ATG7	intronic
chr3	11567744	A	G	A->G	Alu	ATG7	intronic
chr3	11567745	A	G	A->G	Alu	ATG7	intronic
chr3	11567772	A	G	A->G	Alu	ATG7	intronic
chr3	11567821	A	G	A->G	Alu	ATG7	intronic
chr3	11567841	A	G	A->G	Alu	ATG7	intronic
chr3	12580733	A	G	A->G	Alu	TSEN2	exonic
chr3	12580894	A	G	A->G	Alu	TSEN2	UTR3
chr3	12580895	A	G	A->G	Alu	TSEN2	UTR3
chr3	12631427	T	C	A->G	Alu	RAF1	intronic
chr3	12631457	T	C	A->G	Alu	RAF1	intronic
chr3	12639656	T	C	A->G	Alu	RAF1	intronic
chr3	12862455	A	G	A->G	Alu	CAND2	intronic
chr3	15092962	T	C	A->G	Alu	MRPS25	UTR3
chr3	15112359	T	C	A->G	Alu	ZFYVE20	UTR3
chr3	15112398	T	C	A->G	Alu	ZFYVE20	UTR3
chr3	15112603	T	C	A->G	Alu	ZFYVE20	UTR3
chr3	15112612	T	C	A->G	Alu	ZFYVE20	UTR3
chr3	15451902	T	C	A->G	Alu	METTL6	intronic
chr3	15451903	T	C	A->G	Alu	METTL6	intronic
chr3	19993585	A	G	A->G	Alu	RAB5A	intronic
chr3	20211634	T	C	A->G	Alu	SGOL1	UTR3
chr3	20211647	T	C	A->G	Alu	SGOL1	UTR3
chr3	20211661	T	C	A->G	Alu	SGOL1	UTR3
chr3	20211674	T	C	A->G	Alu	SGOL1	UTR3
chr3	20211688	T	C	A->G	Alu	SGOL1	UTR3
chr3	20211719	T	C	A->G	Alu	SGOL1	UTR3
chr3	20211790	T	C	A->G	Alu	SGOL1	UTR3
chr3	20211814	T	C	A->G	Alu	SGOL1	UTR3
chr3	20211838	T	C	A->G	Alu	SGOL1	UTR3
chr3	23314759	A	G	A->G	Alu	UBE2E2	intronic
chr3	23314776	A	G	A->G	Alu	UBE2E2	intronic
chr3	24260501	T	C	A->G	Alu	THRB	intronic
chr3	24260513	T	C	A->G	Alu	THRB	intronic
chr3	24270040	T	C	A->G	Alu	THRB	intronic
chr3	24937957	A	G	A->G	Alu	AC133680.1	ncRNA_intronic
chr3	24938010	A	G	A->G	Alu	AC133680.1	ncRNA_intronic
chr3	24938011	A	G	A->G	Alu	AC133680.1	ncRNA_intronic
chr3	24938012	A	G	A->G	Alu	AC133680.1	ncRNA_intronic
chr3	24938024	A	G	A->G	Alu	AC133680.1	ncRNA_intronic
chr3	24938033	A	G	A->G	Alu	AC133680.1	ncRNA_intronic
chr3	31767905	T	C	A->G	Alu	OSBPL10	intronic
chr3	31768101	T	C	A->G	Alu	OSBPL10	intronic
chr3	31773225	T	C	A->G	Alu	OSBPL10	intronic
chr3	31773251	T	C	A->G	Alu	OSBPL10	intronic
chr3	31773252	T	C	A->G	Alu	OSBPL10	intronic
chr3	31773268	T	C	A->G	Alu	OSBPL10	intronic
chr3	31865625	T	C	A->G	Alu	OSBPL10	intronic
chr3	31899586	T	C	A->G	Alu	OSBPL10	intronic
chr3	31899587	T	C	A->G	Alu	OSBPL10	intronic
chr3	31899657	T	C	A->G	Alu	OSBPL10	intronic
chr3	31899665	T	C	A->G	Alu	OSBPL10	intronic
chr3	31899765	T	C	A->G	Alu	OSBPL10	intronic
chr3	31899766	T	C	A->G	Alu	OSBPL10	intronic
chr3	31899772	T	C	A->G	Alu	OSBPL10	intronic
chr3	31899782	T	C	A->G	Alu	OSBPL10	intronic
chr3	31936902	T	C	A->G	Alu	OSBPL10	intronic
chr3	32012904	T	C	A->G	Alu	OSBPL10	intronic
chr3	32012927	T	C	A->G	Alu	OSBPL10	intronic
chr3	32515001	A	G	A->G	Alu	CMTM7	intronic
chr3	32515031	A	G	A->G	Alu	CMTM7	intronic
chr3	32515035	A	G	A->G	Alu	CMTM7	intronic
chr3	32515087	A	G	A->G	Alu	CMTM7	intronic
chr3	33184203	A	G	A->G	Alu	CRTAP	UTR3
chr3	33184385	A	G	A->G	Alu	CRTAP	UTR3
chr3	33184420	A	G	A->G	Alu	CRTAP	UTR3
chr3	34310269	A	G	A->G	Alu	AC123023.1	ncRNA_exonic
chr3	34310270	A	G	A->G	Alu	AC123023.1	ncRNA_exonic
chr3	34310330	A	G	A->G	Alu	AC018359.1	ncRNA_intronic
chr3	34310343	A	G	A->G	Alu	AC018359.1	ncRNA_intronic
chr3	34310408	A	G	A->G	Alu	AC018359.1	ncRNA_intronic
chr3	34528473	A	G	A->G	Alu	AC018359.1	ncRNA_intronic
chr3	34528487	A	G	A->G	Alu	AC018359.1	ncRNA_intronic
chr3	34528495	A	G	A->G	Alu	AC018359.1	ncRNA_intronic
chr3	34528496	A	G	A->G	Alu	AC018359.1	ncRNA_intronic
chr3	34528705	A	G	A->G	Alu	AC018359.1	ncRNA_intronic
chr3	37214427	T	C	A->G	Alu	LRRFIP2	intronic
chr3	38565963	A	G	A->G	Alu	EXOG	UTR3
chr3	38567170	A	G	A->G	Alu	EXOG	UTR3
chr3	38567338	A	G	A->G	Alu	EXOG	UTR3
chr3	40558778	A	G	A->G	Alu	ZNF620	UTR3
chr3	40558779	A	G	A->G	Alu	ZNF620	UTR3
chr3	42060510	A	G	A->G	Alu	NONHSAG034858	ncRNA_exonic
chr3	42592587	T	C	A->G	Alu	SEC22C	UTR3
chr3	42824927	T	C	A->G	Alu	HIGD1A	intronic
chr3	42825101	T	C	A->G	Alu	HIGD1A	intronic
chr3	42958063	A	G	A->G	Alu	ZNF662	UTR3
chr3	42958130	A	G	A->G	Alu	ZNF662	UTR3
chr3	42958146	A	G	A->G	Alu	ZNF662	UTR3
chr3	43576853	T	C	A->G	Alu	ANO10	intronic
chr3	43577061	T	C	A->G	Alu	ANO10	intronic
chr3	44400628	A	G	A->G	Alu	TCAIM	UTR3
chr3	44484967	T	C	A->G	Alu	ZNF445	UTR3
chr3	44485521	T	C	A->G	Alu	ZNF445	UTR3
chr3	45464874	A	G	A->G	Alu	LARS2	intronic
chr3	45464944	A	G	A->G	Alu	LARS2	intronic
chr3	45465025	A	G	A->G	Alu	LARS2	intronic
chr3	46623205	A	G	A->G	Alu	TDGF1	UTR3
chr3	47389898	A	G	A->G	Alu	NONHSAG034981	ncRNA_exonic
chr3	47538100	T	C	A->G	Alu	ELP6	intronic
chr3	47926761	T	C	A->G	Alu	MAP4	intronic
chr3	47926823	T	C	A->G	Alu	MAP4	intronic
chr3	47926837	T	C	A->G	Alu	MAP4	intronic
chr3	48335650	T	C	A->G	Alu	NME6	UTR3
chr3	48335701	T	C	A->G	Alu	NME6	UTR3
chr3	48335834	T	C	A->G	Alu	NME6	UTR3
chr3	48335837	T	C	A->G	Alu	NME6	UTR3
chr3	48335853	T	C	A->G	Alu	NME6	UTR3
chr3	48415607	A	G	A->G	Alu	FBXW12	intronic
chr3	48415608	A	G	A->G	Alu	FBXW12	intronic
chr3	48428529	A	G	A->G	Alu	FBXW12	intronic
chr3	48429090	A	G	A->G	Alu	FBXW12	intronic
chr3	48429105	A	G	A->G	Alu	FBXW12	intronic
chr3	48429113	A	G	A->G	Alu	FBXW12	intronic
chr3	48429176	A	G	A->G	Alu	FBXW12	intronic
chr3	48430920	A	G	A->G	Alu	FBXW12	intronic
chr3	48431138	A	G	A->G	Alu	FBXW12	intronic
chr3	48432486	A	G	A->G	Alu	FBXW12	intronic
chr3	48436252	A	G	A->G	Alu	NONHSAG035015	ncRNA_intronic
chr3	48436254	A	G	A->G	Alu	NONHSAG035015	ncRNA_intronic
chr3	48484484	A	G	A->G	Alu	NONHSAG035022	ncRNA_intronic
chr3	48785637	T	C	A->G	Alu	PRKAR2A	UTR3
chr3	48785643	T	C	A->G	Alu	PRKAR2A	UTR3
chr3	48785794	T	C	A->G	Alu	PRKAR2A	UTR3
chr3	48785856	T	C	A->G	Alu	PRKAR2A	UTR3
chr3	48787011	T	C	A->G	Alu	PRKAR2A	UTR3
chr3	48787042	T	C	A->G	Alu	PRKAR2A	UTR3
chr3	48787094	T	C	A->G	Alu	PRKAR2A	UTR3
chr3	48787185	T	C	A->G	Alu	PRKAR2A	UTR3
chr3	48787204	T	C	A->G	Alu	PRKAR2A	UTR3
chr3	48787208	T	C	A->G	Alu	PRKAR2A	UTR3
chr3	48787412	T	C	A->G	Alu	PRKAR2A	UTR3
chr3	48787420	T	C	A->G	Alu	PRKAR2A	UTR3
chr3	48787425	T	C	A->G	Alu	PRKAR2A	UTR3
chr3	48787443	T	C	A->G	Alu	PRKAR2A	UTR3
chr3	48787452	T	C	A->G	Alu	PRKAR2A	UTR3
chr3	48787466	T	C	A->G	Alu	PRKAR2A	UTR3
chr3	48787514	T	C	A->G	Alu	PRKAR2A	UTR3
chr3	48787522	T	C	A->G	Alu	PRKAR2A	UTR3
chr3	48787531	T	C	A->G	Alu	PRKAR2A	UTR3
chr3	48787540	T	C	A->G	Alu	PRKAR2A	UTR3
chr3	48787562	T	C	A->G	Alu	PRKAR2A	UTR3
chr3	48787567	T	C	A->G	Alu	PRKAR2A	UTR3
chr3	48787580	T	C	A->G	Alu	PRKAR2A	UTR3
chr3	48787695	T	C	A->G	Alu	PRKAR2A	UTR3
chr3	48787714	T	C	A->G	Alu	PRKAR2A	UTR3
chr3	48787715	T	C	A->G	Alu	PRKAR2A	UTR3
chr3	48787720	T	C	A->G	Alu	PRKAR2A	UTR3
chr3	48787733	T	C	A->G	Alu	PRKAR2A	UTR3
chr3	48787757	T	C	A->G	Alu	PRKAR2A	UTR3
chr3	48787758	T	C	A->G	Alu	PRKAR2A	UTR3
chr3	48787770	T	C	A->G	Alu	PRKAR2A	UTR3
chr3	48787824	T	C	A->G	Alu	PRKAR2A	UTR3
chr3	48787856	T	C	A->G	Alu	PRKAR2A	UTR3
chr3	48787907	T	C	A->G	Alu	PRKAR2A	UTR3
chr3	48787922	T	C	A->G	Alu	PRKAR2A	UTR3
chr3	48962185	A	G	A->G	Alu	ARIH2	UTR5
chr3	48962194	A	G	A->G	Alu	ARIH2	UTR5
chr3	48962229	A	G	A->G	Alu	ARIH2	UTR5
chr3	48962230	A	G	A->G	Alu	ARIH2	UTR5
chr3	48962233	A	G	A->G	Alu	ARIH2	UTR5
chr3	48962259	A	G	A->G	Alu	ARIH2	UTR5
chr3	49101813	T	C	A->G	Alu	QRICH1	intronic
chr3	50000276	A	G	A->G	Alu	RBM6	intronic
chr3	51701454	A	G	A->G	Alu	RAD54L2	UTR3
chr3	52448769	A	G	A->G	Alu	PHF7	intronic
chr3	52448770	A	G	A->G	Alu	PHF7	intronic
chr3	52783731	T	C	A->G	Alu	NEK4	exonic
chr3	52783753	T	C	A->G	Alu	NEK4	exonic
chr3	52783770	T	C	A->G	Alu	NEK4	exonic
chr3	52783771	T	C	A->G	Alu	NEK4	exonic
chr3	52783826	T	C	A->G	Alu	NEK4	exonic
chr3	53331610	T	C	A->G	Alu	DCP1A	intronic
chr3	53713039	A	G	A->G	Alu	CACNA1D	intronic
chr3	53713042	A	G	A->G	Alu	CACNA1D	intronic
chr3	53713047	A	G	A->G	Alu	CACNA1D	intronic
chr3	53713111	A	G	A->G	Alu	CACNA1D	intronic
chr3	53713135	A	G	A->G	Alu	CACNA1D	intronic
chr3	53713138	A	G	A->G	Alu	CACNA1D	intronic
chr3	53713254	A	G	A->G	Alu	CACNA1D	intronic
chr3	53716373	A	G	A->G	Alu	CACNA1D	intronic
chr3	53716509	A	G	A->G	Alu	CACNA1D	intronic
chr3	55603946	T	C	A->G	Alu	ERC2	intronic
chr3	55604154	T	C	A->G	Alu	ERC2	intronic
chr3	56654924	T	C	A->G	Alu	FAM208A	UTR3
chr3	56654946	T	C	A->G	Alu	FAM208A	UTR3
chr3	56654991	T	C	A->G	Alu	FAM208A	UTR3
chr3	57124460	T	C	A->G	Alu	IL17RD	UTR3
chr3	57124472	T	C	A->G	Alu	IL17RD	UTR3
chr3	57433432	T	C	A->G	Alu	DNAH12	intronic
chr3	57433541	T	C	A->G	Alu	DNAH12	intronic
chr3	57433601	T	C	A->G	Alu	DNAH12	intronic
chr3	57433688	T	C	A->G	Alu	DNAH12	intronic
chr3	58304129	A	G	A->G	Alu	RPP14	UTR3
chr3	58304130	A	G	A->G	Alu	RPP14	UTR3
chr3	58304183	A	G	A->G	Alu	RPP14	UTR3
chr3	58304184	A	G	A->G	Alu	RPP14	UTR3
chr3	58304278	A	G	A->G	Alu	RPP14	UTR3
chr3	58304378	A	G	A->G	Alu	RPP14	UTR3
chr3	58304384	A	G	A->G	Alu	RPP14	UTR3
chr3	58304458	A	G	A->G	Alu	RPP14	UTR3
chr3	58304471	A	G	A->G	Alu	RPP14	UTR3
chr3	58304472	A	G	A->G	Alu	RPP14	UTR3
chr3	60613272	T	C	A->G	Alu	FHIT	intronic
chr3	60613550	T	C	A->G	Alu	FHIT	intronic
chr3	62261321	T	C	A->G	Alu	PTPRG-AS1	ncRNA_intronic
chr3	62806679	T	C	A->G	Alu	CADPS	intronic
chr3	63039666	A	G	A->G	Alu	LINC00698	ncRNA_intronic
chr3	63817615	A	G	A->G	Alu	C3orf49	intronic
chr3	63817616	A	G	A->G	Alu	C3orf49	intronic
chr3	63817827	A	G	A->G	Alu	C3orf49	intronic
chr3	64576860	T	C	A->G	Alu	ADAMTS9	intronic
chr3	64576872	T	C	A->G	Alu	ADAMTS9	intronic
chr3	64576950	T	C	A->G	Alu	ADAMTS9	intronic
chr3	64576953	T	C	A->G	Alu	ADAMTS9	intronic
chr3	64576976	T	C	A->G	Alu	ADAMTS9	intronic
chr3	64577033	T	C	A->G	Alu	ADAMTS9	intronic
chr3	64577053	T	C	A->G	Alu	ADAMTS9	intronic
chr3	64577090	T	C	A->G	Alu	ADAMTS9	intronic
chr3	64577110	T	C	A->G	Alu	ADAMTS9	intronic
chr3	64615995	T	C	A->G	Alu	ADAMTS9	intronic
chr3	64616022	T	C	A->G	Alu	ADAMTS9	intronic
chr3	64616023	T	C	A->G	Alu	ADAMTS9	intronic
chr3	64616057	T	C	A->G	Alu	ADAMTS9	intronic
chr3	64616074	T	C	A->G	Alu	ADAMTS9	intronic
chr3	64616076	T	C	A->G	Alu	ADAMTS9	intronic
chr3	64616239	T	C	A->G	Alu	ADAMTS9	intronic
chr3	69026056	T	C	A->G	Alu	EOGT	UTR3
chr3	69026068	T	C	A->G	Alu	EOGT	UTR3
chr3	69026069	T	C	A->G	Alu	EOGT	UTR3
chr3	69026145	T	C	A->G	Alu	EOGT	UTR3
chr3	69026189	T	C	A->G	Alu	EOGT	UTR3
chr3	69026199	T	C	A->G	Alu	EOGT	UTR3
chr3	69026202	T	C	A->G	Alu	EOGT	UTR3
chr3	69026228	T	C	A->G	Alu	EOGT	UTR3
chr3	69026259	T	C	A->G	Alu	EOGT	UTR3
chr3	69026297	T	C	A->G	Alu	EOGT	UTR3
chr3	69026394	T	C	A->G	Alu	EOGT	UTR3
chr3	69026415	T	C	A->G	Alu	EOGT	UTR3
chr3	69026425	T	C	A->G	Alu	EOGT	UTR3
chr3	69156078	T	C	A->G	Alu	LMOD3	UTR3
chr3	69156118	T	C	A->G	Alu	LMOD3	UTR3
chr3	69156690	T	C	A->G	Alu	LMOD3	UTR3
chr3	69156713	T	C	A->G	Alu	LMOD3	UTR3
chr3	69156756	T	C	A->G	Alu	LMOD3	UTR3
chr3	69156765	T	C	A->G	Alu	LMOD3	UTR3
chr3	69156879	T	C	A->G	Alu	LMOD3	UTR3
chr3	69156900	T	C	A->G	Alu	LMOD3	UTR3
chr3	69156901	T	C	A->G	Alu	LMOD3	UTR3
chr3	69156923	T	C	A->G	Alu	LMOD3	UTR3
chr3	69167121	T	C	A->G	Alu	LMOD3	intronic
chr3	69167230	T	C	A->G	Alu	LMOD3	intronic
chr3	69167253	T	C	A->G	Alu	LMOD3	intronic
chr3	69167254	T	C	A->G	Alu	LMOD3	intronic
chr3	69167270	T	C	A->G	Alu	LMOD3	intronic
chr3	93715405	A	G	A->G	Alu	ARL13B;ARL13B	exonic;splicing
chr3	93715432	A	G	A->G	Alu	ARL13B	exonic
chr3	93715482	A	G	A->G	Alu	ARL13B	exonic
chr3	100083423	T	C	A->G	Alu	TOMM70A	UTR3
chr3	100083424	T	C	A->G	Alu	TOMM70A	UTR3
chr3	100083542	T	C	A->G	Alu	TOMM70A	UTR3
chr3	101242337	A	G	A->G	Alu	FAM172BP	ncRNA_exonic
chr3	101242376	A	G	A->G	Alu	FAM172BP	ncRNA_exonic
chr3	101381055	T	C	A->G	Alu	ZBTB11	intronic
chr3	101485798	A	G	A->G	Alu	CEP97	UTR3
chr3	101485799	A	G	A->G	Alu	CEP97	UTR3
chr3	101487418	A	G	A->G	Alu	CEP97	UTR3
chr3	101488969	A	G	A->G	Alu	CEP97	UTR3
chr3	101489128	A	G	A->G	Alu	CEP97	UTR3
chr3	101489141	A	G	A->G	Alu	CEP97	UTR3
chr3	113806305	A	G	A->G	Alu	QTRTD1	UTR3
chr3	113806312	A	G	A->G	Alu	QTRTD1	UTR3
chr3	113806407	A	G	A->G	Alu	QTRTD1	UTR3
chr3	113806429	A	G	A->G	Alu	QTRTD1	UTR3
chr3	113806461	A	G	A->G	Alu	QTRTD1	UTR3
chr3	120500619	A	G	A->G	Alu	GTF2E1	UTR3
chr3	120500768	A	G	A->G	Alu	GTF2E1	UTR3
chr3	122992398	A	G	A->G	Alu	SEC22A	UTR3
chr3	122992399	A	G	A->G	Alu	SEC22A	UTR3
chr3	122992468	A	G	A->G	Alu	SEC22A	UTR3
chr3	122992590	A	G	A->G	Alu	SEC22A	UTR3
chr3	122992638	A	G	A->G	Alu	SEC22A	UTR3
chr3	123016925	T	C	A->G	Alu	ADCY5	intronic
chr3	123016985	T	C	A->G	Alu	ADCY5	intronic
chr3	123017114	T	C	A->G	Alu	ADCY5	intronic
chr3	123211939	T	C	A->G	Alu	PTPLB	UTR3
chr3	124802302	T	C	A->G	Alu	SLC12A8	UTR3
chr3	124802311	T	C	A->G	Alu	SLC12A8	UTR3
chr3	124802320	T	C	A->G	Alu	SLC12A8	UTR3
chr3	124802333	T	C	A->G	Alu	SLC12A8	UTR3
chr3	124802394	T	C	A->G	Alu	SLC12A8	UTR3
chr3	124802480	T	C	A->G	Alu	SLC12A8	UTR3
chr3	124802483	T	C	A->G	Alu	SLC12A8	UTR3
chr3	125492040	A	G	A->G	Alu	NONHSAG035951	ncRNA_intronic
chr3	125492065	A	G	A->G	Alu	NONHSAG035951	ncRNA_intronic
chr3	125626858	T	C	A->G	Alu	RP11-666A20.4	ncRNA_exonic
chr3	125626894	T	C	A->G	Alu	RP11-666A20.4	ncRNA_exonic
chr3	125627313	T	C	A->G	Alu	RP11-666A20.4	ncRNA_exonic
chr3	125627317	T	C	A->G	Alu	RP11-666A20.4	ncRNA_exonic
chr3	125627339	T	C	A->G	Alu	RP11-666A20.4	ncRNA_exonic
chr3	125627364	T	C	A->G	Alu	RP11-666A20.4	ncRNA_exonic
chr3	126171674	T	C	A->G	Alu	ZXDC	intronic
chr3	128453154	A	G	A->G	Alu	RAB7A	intronic
chr3	128462546	A	G	A->G	Alu	RAB7A	intronic
chr3	128647835	T	C	A->G	Alu	KIAA1257,RP11-723O4.6	intronic
chr3	128647838	T	C	A->G	Alu	KIAA1257,RP11-723O4.6	intronic
chr3	128647844	T	C	A->G	Alu	KIAA1257,RP11-723O4.6	intronic
chr3	128647884	T	C	A->G	Alu	KIAA1257,RP11-723O4.6	intronic
chr3	128647914	T	C	A->G	Alu	KIAA1257,RP11-723O4.6	intronic
chr3	128647922	T	C	A->G	Alu	KIAA1257,RP11-723O4.6	intronic
chr3	128647930	T	C	A->G	Alu	KIAA1257,RP11-723O4.6	intronic
chr3	130358390	A	G	A->G	Alu	COL6A6	intronic
chr3	130369211	A	G	A->G	Alu	COL6A6	intronic
chr3	132277418	T	C	A->G	Alu	ACAD11,NPHP3	UTR3
chr3	132277423	T	C	A->G	Alu	ACAD11,NPHP3	UTR3
chr3	132277456	T	C	A->G	Alu	ACAD11,NPHP3	UTR3
chr3	132277466	T	C	A->G	Alu	ACAD11,NPHP3	UTR3
chr3	132277473	T	C	A->G	Alu	ACAD11,NPHP3	UTR3
chr3	132277483	T	C	A->G	Alu	ACAD11,NPHP3	UTR3
chr3	132277493	T	C	A->G	Alu	ACAD11,NPHP3	UTR3
chr3	132277516	T	C	A->G	Alu	ACAD11,NPHP3	UTR3
chr3	132277545	T	C	A->G	Alu	ACAD11,NPHP3	UTR3
chr3	132277565	T	C	A->G	Alu	ACAD11,NPHP3	UTR3
chr3	132277573	T	C	A->G	Alu	ACAD11,NPHP3	UTR3
chr3	134874391	A	G	A->G	Alu	EPHB1	intronic
chr3	134961648	A	G	A->G	Alu	EPHB1	intronic
chr3	134961664	A	G	A->G	Alu	EPHB1	intronic
chr3	134961866	A	G	A->G	Alu	EPHB1	intronic
chr3	136111352	T	C	A->G	Alu	STAG1	intronic
chr3	136320978	T	C	A->G	Alu	STAG1	intronic
chr3	137750988	A	G	A->G	Alu	CLDN18	UTR3
chr3	137750990	A	G	A->G	Alu	CLDN18	UTR3
chr3	137751006	A	G	A->G	Alu	CLDN18	UTR3
chr3	137751007	A	G	A->G	Alu	CLDN18	UTR3
chr3	137751042	A	G	A->G	Alu	CLDN18	UTR3
chr3	137751146	A	G	A->G	Alu	CLDN18	UTR3
chr3	137751182	A	G	A->G	Alu	CLDN18	UTR3
chr3	137751506	A	G	A->G	Alu	CLDN18	UTR3
chr3	137751524	A	G	A->G	Alu	CLDN18	UTR3
chr3	137751547	A	G	A->G	Alu	CLDN18	UTR3
chr3	137751582	A	G	A->G	Alu	CLDN18	UTR3
chr3	137943549	A	G	A->G	Alu	ARMC8	intronic
chr3	138069608	A	G	A->G	Alu	MRAS	intronic
chr3	138069638	A	G	A->G	Alu	MRAS	intronic
chr3	138069664	A	G	A->G	Alu	MRAS	intronic
chr3	138069674	A	G	A->G	Alu	MRAS	intronic
chr3	138069704	A	G	A->G	Alu	MRAS	intronic
chr3	140163016	A	G	A->G	Alu	CLSTN2	intronic
chr3	140252278	A	G	A->G	Alu	CLSTN2	intronic
chr3	140252297	A	G	A->G	Alu	CLSTN2	intronic
chr3	140252340	A	G	A->G	Alu	CLSTN2	intronic
chr3	140252432	A	G	A->G	Alu	CLSTN2	intronic
chr3	141504485	A	G	A->G	Alu	GRK7	intronic
chr3	141504486	A	G	A->G	Alu	GRK7	intronic
chr3	141504555	A	G	A->G	Alu	GRK7	intronic
chr3	141504556	A	G	A->G	Alu	GRK7	intronic
chr3	141504666	A	G	A->G	Alu	GRK7	intronic
chr3	141505364	A	G	A->G	Alu	GRK7	intronic
chr3	141505365	A	G	A->G	Alu	GRK7	intronic
chr3	141505509	A	G	A->G	Alu	GRK7	intronic
chr3	142028204	T	C	A->G	Alu	XRN1	UTR3
chr3	142423774	A	G	A->G	Alu	PLS1	intronic
chr3	142423780	A	G	A->G	Alu	PLS1	intronic
chr3	143408369	T	C	A->G	Alu	SLC9A9	intronic
chr3	143410145	T	C	A->G	Alu	SLC9A9	intronic
chr3	143410187	T	C	A->G	Alu	SLC9A9	intronic
chr3	149458873	T	C	A->G	Alu	COMMD2	UTR3
chr3	149458886	T	C	A->G	Alu	COMMD2	UTR3
chr3	149458962	T	C	A->G	Alu	COMMD2	UTR3
chr3	149459018	T	C	A->G	Alu	COMMD2	UTR3
chr3	149459058	T	C	A->G	Alu	COMMD2	UTR3
chr3	149459125	T	C	A->G	Alu	COMMD2	UTR3
chr3	149459129	T	C	A->G	Alu	COMMD2	UTR3
chr3	149459142	T	C	A->G	Alu	COMMD2	UTR3
chr3	150345451	A	G	A->G	Non-Alu	SELT	UTR3
chr3	150589490	A	G	A->G	Alu	CLRN1-AS1	ncRNA_intronic
chr3	150589517	A	G	A->G	Alu	CLRN1-AS1	ncRNA_intronic
chr3	150589535	A	G	A->G	Alu	CLRN1-AS1	ncRNA_intronic
chr3	150589576	A	G	A->G	Alu	CLRN1-AS1	ncRNA_intronic
chr3	150589587	A	G	A->G	Alu	CLRN1-AS1	ncRNA_intronic
chr3	150591942	A	G	A->G	Alu	CLRN1-AS1	ncRNA_intronic
chr3	150591986	A	G	A->G	Alu	CLRN1-AS1	ncRNA_intronic
chr3	150592023	A	G	A->G	Alu	CLRN1-AS1	ncRNA_intronic
chr3	150592038	A	G	A->G	Alu	CLRN1-AS1	ncRNA_intronic
chr3	151615017	T	C	A->G	Alu	RP11-454C18.2	ncRNA_intronic
chr3	153974060	A	G	A->G	Alu	ARHGEF26	UTR3
chr3	153974065	A	G	A->G	Alu	ARHGEF26	UTR3
chr3	153974105	A	G	A->G	Alu	ARHGEF26	UTR3
chr3	153974111	A	G	A->G	Alu	ARHGEF26	UTR3
chr3	153974112	A	G	A->G	Alu	ARHGEF26	UTR3
chr3	153974186	A	G	A->G	Alu	ARHGEF26	UTR3
chr3	153974192	A	G	A->G	Alu	ARHGEF26	UTR3
chr3	153974195	A	G	A->G	Alu	ARHGEF26	UTR3
chr3	153974201	A	G	A->G	Alu	ARHGEF26	UTR3
chr3	153974221	A	G	A->G	Alu	ARHGEF26	UTR3
chr3	153974284	A	G	A->G	Alu	ARHGEF26	UTR3
chr3	153974302	A	G	A->G	Alu	ARHGEF26	UTR3
chr3	155480536	T	C	A->G	Alu	C3orf33	UTR3
chr3	155480549	T	C	A->G	Alu	C3orf33	UTR3
chr3	155480550	T	C	A->G	Alu	C3orf33	UTR3
chr3	155480575	T	C	A->G	Alu	C3orf33	UTR3
chr3	155480595	T	C	A->G	Alu	C3orf33	UTR3
chr3	155480596	T	C	A->G	Alu	C3orf33	UTR3
chr3	155480611	T	C	A->G	Alu	C3orf33	UTR3
chr3	155480636	T	C	A->G	Alu	C3orf33	UTR3
chr3	155480695	T	C	A->G	Alu	C3orf33	UTR3
chr3	155480707	T	C	A->G	Alu	C3orf33	UTR3
chr3	155480708	T	C	A->G	Alu	C3orf33	UTR3
chr3	155480722	T	C	A->G	Alu	C3orf33	UTR3
chr3	155480726	T	C	A->G	Alu	C3orf33	UTR3
chr3	155480749	T	C	A->G	Alu	C3orf33	UTR3
chr3	155480760	T	C	A->G	Alu	C3orf33	UTR3
chr3	155480769	T	C	A->G	Alu	C3orf33	UTR3
chr3	155480786	T	C	A->G	Alu	C3orf33	UTR3
chr3	155480789	T	C	A->G	Alu	C3orf33	UTR3
chr3	155480803	T	C	A->G	Alu	C3orf33	UTR3
chr3	155480827	T	C	A->G	Alu	C3orf33	UTR3
chr3	155480829	T	C	A->G	Alu	C3orf33	UTR3
chr3	155480868	T	C	A->G	Alu	C3orf33	UTR3
chr3	155480869	T	C	A->G	Alu	C3orf33	UTR3
chr3	155480889	T	C	A->G	Alu	C3orf33	UTR3
chr3	155480913	T	C	A->G	Alu	C3orf33	UTR3
chr3	155480948	T	C	A->G	Alu	C3orf33	UTR3
chr3	155480951	T	C	A->G	Alu	C3orf33	UTR3
chr3	155493036	T	C	A->G	Alu	C3orf33	intronic
chr3	155493113	T	C	A->G	Alu	C3orf33	intronic
chr3	155493116	T	C	A->G	Alu	C3orf33	intronic
chr3	155493239	T	C	A->G	Alu	C3orf33	intronic
chr3	156258138	T	C	A->G	Alu	SSR3	UTR3
chr3	156259229	T	C	A->G	Alu	SSR3	UTR3
chr3	160154314	T	C	A->G	Alu	TRIM59	UTR3
chr3	160154321	T	C	A->G	Alu	TRIM59	UTR3
chr3	160154341	T	C	A->G	Alu	TRIM59	UTR3
chr3	160154342	T	C	A->G	Alu	TRIM59	UTR3
chr3	160154352	T	C	A->G	Alu	TRIM59	UTR3
chr3	160154397	T	C	A->G	Alu	TRIM59	UTR3
chr3	160154422	T	C	A->G	Alu	TRIM59	UTR3
chr3	160154464	T	C	A->G	Alu	TRIM59	UTR3
chr3	160154523	T	C	A->G	Alu	TRIM59	UTR3
chr3	160155066	T	C	A->G	Alu	TRIM59	UTR3
chr3	160155128	T	C	A->G	Alu	TRIM59	UTR3
chr3	169781175	A	G	A->G	Alu	GPR160	intronic
chr3	170077129	A	G	A->G	Alu	SKIL	intronic
chr3	172469959	A	G	A->G	Alu	ECT2	UTR5
chr3	176562279	T	C	A->G	Alu	RP11-644C3.1	ncRNA_intronic
chr3	176562290	T	C	A->G	Alu	RP11-644C3.1	ncRNA_intronic
chr3	176562328	T	C	A->G	Alu	RP11-644C3.1	ncRNA_intronic
chr3	176562349	T	C	A->G	Alu	RP11-644C3.1	ncRNA_intronic
chr3	176562376	T	C	A->G	Alu	RP11-644C3.1	ncRNA_intronic
chr3	176562385	T	C	A->G	Alu	RP11-644C3.1	ncRNA_intronic
chr3	176562391	T	C	A->G	Alu	RP11-644C3.1	ncRNA_intronic
chr3	176562413	T	C	A->G	Alu	RP11-644C3.1	ncRNA_intronic
chr3	176562425	T	C	A->G	Alu	RP11-644C3.1	ncRNA_intronic
chr3	176562438	T	C	A->G	Alu	RP11-644C3.1	ncRNA_intronic
chr3	176562478	T	C	A->G	Alu	RP11-644C3.1	ncRNA_intronic
chr3	176562484	T	C	A->G	Alu	RP11-644C3.1	ncRNA_intronic
chr3	176562485	T	C	A->G	Alu	RP11-644C3.1	ncRNA_intronic
chr3	176780679	T	C	A->G	Alu	TBL1XR1	intronic
chr3	177470181	A	G	A->G	Alu	NONHSAG036724	ncRNA_exonic
chr3	177470182	A	G	A->G	Alu	NONHSAG036724	ncRNA_exonic
chr3	178741754	T	C	A->G	Alu	ZMAT3	UTR3
chr3	179042910	A	G	A->G	Alu	ZNF639	UTR5
chr3	179043023	A	G	A->G	Alu	ZNF639	UTR5
chr3	179043083	A	G	A->G	Alu	ZNF639	UTR5
chr3	179112477	A	G	A->G	Alu	MFN1	UTR3
chr3	179115571	T	C	A->G	Alu	RP11-145M9.4	ncRNA_exonic
chr3	179117280	T	C	A->G	Alu	GNB4	UTR3
chr3	179117282	T	C	A->G	Alu	GNB4	UTR3
chr3	182993526	T	C	A->G	Alu	MCF2L2	intronic
chr3	182993603	T	C	A->G	Alu	MCF2L2	intronic
chr3	183529766	A	G	A->G	Alu	YEATS2	UTR3
chr3	183529767	A	G	A->G	Alu	YEATS2	UTR3
chr3	183529903	A	G	A->G	Alu	YEATS2	UTR3
chr3	183529939	A	G	A->G	Alu	YEATS2	UTR3
chr3	183529973	A	G	A->G	Alu	YEATS2	UTR3
chr3	183530006	A	G	A->G	Alu	YEATS2	UTR3
chr3	185009837	A	G	A->G	Alu	MAP3K13	UTR3
chr3	185208859	T	C	A->G	Alu	TMEM41A	UTR3
chr3	185208871	T	C	A->G	Alu	TMEM41A	UTR3
chr3	185208878	T	C	A->G	Alu	TMEM41A	UTR3
chr3	185208901	T	C	A->G	Alu	TMEM41A	UTR3
chr3	185208923	T	C	A->G	Alu	TMEM41A	UTR3
chr3	185208924	T	C	A->G	Alu	TMEM41A	UTR3
chr3	185208989	T	C	A->G	Alu	TMEM41A	UTR3
chr3	185209004	T	C	A->G	Alu	TMEM41A	UTR3
chr3	185209005	T	C	A->G	Alu	TMEM41A	UTR3
chr3	185209013	T	C	A->G	Alu	TMEM41A	UTR3
chr3	185209051	T	C	A->G	Alu	TMEM41A	UTR3
chr3	185209056	T	C	A->G	Alu	TMEM41A	UTR3
chr3	185209057	T	C	A->G	Alu	TMEM41A	UTR3
chr3	185209065	T	C	A->G	Alu	TMEM41A	UTR3
chr3	186264340	T	C	A->G	Alu	CRYGS;TBCCD1	UTR5;UTR3
chr3	186264360	T	C	A->G	Alu	CRYGS;TBCCD1	UTR5;UTR3
chr3	186264362	T	C	A->G	Alu	CRYGS;TBCCD1	UTR5;UTR3
chr3	186264374	T	C	A->G	Alu	CRYGS;TBCCD1	UTR5;UTR3
chr3	186264375	T	C	A->G	Alu	CRYGS;TBCCD1	UTR5;UTR3
chr3	186264429	T	C	A->G	Alu	CRYGS;TBCCD1	UTR5;UTR3
chr3	186264454	T	C	A->G	Alu	CRYGS;TBCCD1	UTR5;UTR3
chr3	188595356	A	G	A->G	Alu	LPP	UTR3
chr3	188595372	A	G	A->G	Alu	LPP	UTR3
chr3	188595378	A	G	A->G	Alu	LPP	UTR3
chr3	188595379	A	G	A->G	Alu	LPP	UTR3
chr3	188595448	A	G	A->G	Alu	LPP	UTR3
chr3	188595452	A	G	A->G	Alu	LPP	UTR3
chr3	188595504	A	G	A->G	Alu	LPP	UTR3
chr3	189847126	A	G	A->G	Alu	LEPREL1-AS1	ncRNA_intronic
chr3	189847127	A	G	A->G	Alu	LEPREL1-AS1	ncRNA_intronic
chr3	189847306	A	G	A->G	Alu	LEPREL1-AS1	ncRNA_intronic
chr3	189847341	A	G	A->G	Alu	LEPREL1-AS1	ncRNA_intronic
chr3	193385196	A	G	A->G	Alu	OPA1	exonic
chr3	193385204	A	G	A->G	Alu	OPA1	exonic
chr3	193385205	A	G	A->G	Alu	OPA1	exonic
chr3	194789424	T	C	A->G	Alu	XXYLT1	UTR3
chr3	195447355	A	G	A->G	Alu	LINC00969	ncRNA_intronic
chr3	196080600	T	C	A->G	Alu	UBXN7	UTR3
chr3	196080624	T	C	A->G	Alu	UBXN7	UTR3
chr3	196080630	T	C	A->G	Alu	UBXN7	UTR3
chr3	196080631	T	C	A->G	Alu	UBXN7	UTR3
chr3	196287380	T	C	A->G	Alu	WDR53	intronic
chr3	196287381	T	C	A->G	Alu	WDR53	intronic
chr3	196287399	T	C	A->G	Alu	WDR53	intronic
chr3	196291347	T	C	A->G	Alu	WDR53	intronic
chr3	196291405	T	C	A->G	Alu	WDR53	intronic
chr3	196291501	T	C	A->G	Alu	WDR53	intronic
chr3	196434175	T	C	A->G	Alu	CEP19	UTR3
chr3	196461287	A	G	A->G	Alu	PIGX	UTR3
chr3	196461391	A	G	A->G	Alu	PIGX	UTR3
chr3	196557997	A	G	A->G	Alu	PAK2	UTR3
chr3	196558020	A	G	A->G	Alu	PAK2	UTR3
chr3	196622661	A	G	A->G	Alu	SENP5	intronic
chr3	196632836	A	G	A->G	Alu	SENP5	intronic
chr3	196632841	A	G	A->G	Alu	SENP5	intronic
chr3	196632944	A	G	A->G	Alu	SENP5	intronic
chr3	196632980	A	G	A->G	Alu	SENP5	intronic
chr3	196634198	A	G	A->G	Alu	SENP5	intronic
chr3	196634224	A	G	A->G	Alu	SENP5	intronic
chr3	196641377	A	G	A->G	Alu	AC127904.2	ncRNA_exonic
chr3	196643858	A	G	A->G	Alu	SENP5	intronic
chr3	196660013	A	G	A->G	Alu	SENP5	UTR3
chr3	196660087	A	G	A->G	Alu	SENP5	UTR3
chr3	196663346	T	C	A->G	Alu	NCBP2	UTR3
chr3	196663419	T	C	A->G	Alu	NCBP2	UTR3
chr3	196663420	T	C	A->G	Alu	NCBP2	UTR3
chr3	196663426	T	C	A->G	Alu	NCBP2	UTR3
chr3	197610961	A	G	A->G	Non-Alu	LRCH3	UTR3
[truncated: 6,815 more rows]

## Sheet: Table.S3
Table S3. Editing levels of A-to-I RNA-editing events that may recode the proteins.Null: No edit or edit frequency < 0.1; NA: uniquely mapped reads < 4, not qualified for RNA-editing determination.
Chr	Pos	Ref	Alt	MutType	AluRegion	GeneName	Region	SRR445718|Oocyte:E01	SRR445719|Oocyte:E02	SRR445720|Oocyte:E03	SRR893046|Oocyte:E04	SRR893047|Oocyte:E05	SRR893048|Oocyte:E06	SRR893049|Pronuclei:E07	SRR893050|Pronuclei:E08	SRR893051|Pronuclei:E09	SRR445721|Zygote:E10	SRR445722|Zygote:E11	SRR445723|Zygote:E12	SRR893052|Zygote:E13	SRR893053|Zygote:E14	SRR445724|2-cell:E15	SRR445725|2-cell:E15	SRR445726|2-cell:E16	SRR445727|2-cell:E16	SRR445728|2-cell:E17	SRR445729|2-cell:E17	SRR893054|2-cell:E18	SRR893055|2-cell:E19	SRR893056|2-cell:E19	SRR490961|4-cell:E20	SRR490962|4-cell:E20	SRR490963|4-cell:E20	SRR490964|4-cell:E20	SRR490965|4-cell:E21	SRR490966|4-cell:E21	SRR490967|4-cell:E21	SRR490968|4-cell:E21	SRR490969|4-cell:E22	SRR490970|4-cell:E22	SRR490971|4-cell:E22	SRR490972|4-cell:E22	SRR893057|4-cell:E23	SRR893058|4-cell:E23	SRR893060|4-cell:E23	SRR490973|8-cell:E24	SRR490974|8-cell:E24	SRR490976|8-cell:E24	SRR490978|8-cell:E25
chr1	93624398	T	C	A->G	Alu	TMED5	exonic	Null	Null	Null	NA	NA	NA	Null	0.272727	NA	Null	NA	NA	NA	Null	0.5	Null	Null	Null	Null	0.444444	NA	NA	Null	NA	NA	NA	NA	NA	NA	NA	NA	Null	NA	Null	NA	NA	NA	NA	Null	Null	Null	NA
chr1	109192040	T	C	A->G	Alu	HENMT1	exonic	Null	Null	Null	Null	Null	Null	Null	Null	Null	Null	Null	Null	0.511628	Null	Null	Null	Null	Null	Null	Null	0.289157	Null	Null	NA	NA	NA	Null	Null	Null	NA	NA	NA	NA	Null	NA	Null	NA	Null	NA	NA	NA	NA
chr1	109192051	T	C	A->G	Alu	HENMT1	exonic	Null	Null	Null	Null	0.102564	Null	0.140351	0.358974	0.206897	Null	Null	Null	Null	0.785714	Null	Null	Null	Null	Null	Null	Null	Null	Null	NA	NA	NA	Null	Null	Null	NA	NA	NA	NA	Null	NA	Null	NA	Null	NA	NA	NA	NA
chr1	247263717	T	C	A->G	Alu	ZNF669	exonic	NA	NA	NA	NA	NA	NA	NA	NA	NA	NA	NA	NA	NA	NA	NA	NA	NA	NA	NA	NA	NA	NA	NA	NA	NA	NA	NA	NA	NA	NA	NA	NA	NA	NA	NA	NA	NA	NA	0.120879	Null	Null	0.211268
chr2	44545269	A	G	A->G	Alu	SLC3A1	exonic	Null	Null	0.136986	Null	0.121076	0.101695	0.241667	0.143836	0.210345	Null	Null	0.108696	0.20915	0.206897	Null	Null	0.104167	Null	0.119048	0.176471	0.191919	0.166667	0.806452	Null	Null	Null	0.170213	0.342105	Null	0.333333	0.463415	Null	0.375	0.131579	Null	0.227273	NA	0.1	NA	NA	NA	NA
chr2	44545285	A	G	A->G	Alu	SLC3A1	exonic	Null	Null	Null	Null	Null	Null	Null	Null	Null	Null	Null	Null	Null	Null	Null	Null	Null	Null	Null	Null	Null	Null	Null	Null	Null	Null	Null	Null	Null	Null	Null	0.113636	Null	Null	Null	0.243243	NA	Null	NA	NA	NA	NA
chr2	44545330	A	G	A->G	Alu	SLC3A1	exonic	Null	Null	Null	0.165563	Null	0.145299	0.148571	Null	0.147368	Null	Null	Null	0.128	Null	Null	Null	Null	Null	Null	Null	Null	0.142857	Null	Null	Null	Null	0.157895	Null	0.428571	Null	Null	Null	Null	Null	Null	Null	Null	Null	NA	Null	Null	NA
chr2	190671155	A	G	A->G	Alu	PMS1	exonic	NA	Null	Null	NA	Null	NA	Null	0.444444	NA	Null	NA	NA	Null	NA	NA	Null	Null	Null	NA	Null	NA	NA	NA	NA	NA	NA	NA	NA	Null	Null	Null	0.6875	NA	Null	NA	NA	NA	NA	NA	NA	NA	NA
chr3	12580733	A	G	A->G	Alu	TSEN2	exonic	NA	Null	NA	NA	NA	NA	Null	Null	Null	Null	Null	0.3	Null	Null	Null	Null	Null	Null	0.266667	Null	Null	Null	NA	NA	NA	NA	NA	NA	Null	0.5	Null	0.6	NA	NA	Null	NA	NA	NA	NA	NA	NA	NA
chr3	52783731	T	C	A->G	Alu	NEK4	exonic	NA	NA	Null	NA	NA	NA	NA	NA	Null	Null	Null	Null	0.571429	NA	0.307692	Null	Null	Null	Null	Null	Null	NA	Null	Null	Null	NA	NA	0.785714	Null	NA	0.142857	0.434783	Null	0.153846	Null	NA	NA	NA	Null	NA	NA	NA
chr3	52783770	T	C	A->G	Alu	NEK4	exonic	NA	NA	NA	NA	NA	NA	NA	NA	Null	NA	Null	Null	Null	NA	Null	Null	Null	Null	NA	Null	NA	NA	Null	0.857143	NA	NA	NA	NA	Null	Null	Null	Null	Null	0.2	Null	NA	NA	NA	NA	NA	NA	NA
chr3	52783826	T	C	A->G	Alu	NEK4	exonic	NA	NA	Null	NA	NA	NA	NA	NA	Null	Null	NA	Null	Null	NA	0.266667	Null	0.333333	NA	NA	Null	Null	NA	NA	0.714286	Null	NA	NA	NA	0.444444	Null	0.8	0.6	Null	0.612903	Null	NA	NA	NA	Null	NA	NA	NA
chr3	93715482	A	G	A->G	Alu	ARL13B	exonic	Null	Null	Null	NA	NA	NA	Null	Null	Null	Null	Null	Null	Null	Null	Null	Null	Null	Null	Null	Null	Null	NA	Null	0.102362	Null	Null	Null	Null	Null	Null	Null	Null	Null	Null	Null	0.104167	NA	Null	Null	Null	NA	NA
chr3	193385196	A	G	A->G	Alu	OPA1	exonic	Null	Null	Null	NA	NA	Null	Null	Null	Null	NA	NA	Null	Null	0.119048	NA	Null	Null	Null	NA	Null	Null	NA	Null	Null	NA	NA	NA	NA	NA	NA	NA	NA	NA	NA	NA	Null	NA	Null	Null	NA	NA	Null
chr3	193385204	A	G	A->G	Alu	OPA1	exonic	Null	Null	Null	NA	NA	Null	Null	0.384615	NA	NA	NA	Null	NA	0.341463	Null	Null	0.3	Null	NA	NA	Null	NA	Null	Null	NA	NA	NA	NA	NA	NA	NA	NA	NA	NA	NA	0.307692	NA	Null	Null	NA	NA	Null
chr3	193385205	A	G	A->G	Alu	OPA1	exonic	Null	Null	Null	NA	NA	Null	0.1875	Null	NA	NA	NA	Null	NA	0.175	Null	Null	Null	Null	NA	NA	Null	NA	Null	Null	NA	NA	NA	NA	NA	NA	NA	NA	NA	NA	NA	0.25	NA	Null	Null	NA	NA	Null
chr4	17805279	T	C	A->G	Non-Alu	DCAF16	exonic	0.526316	0.466667	0.652174	NA	NA	NA	0.68	0.307692	0.714286	0.705882	0.705882	0.851852	Null	0.45	Null	0.923077	0.777778	0.909091	0.846154	0.7	0.844828	NA	0.461538	Null	Null	Null	NA	Null	0.804348	0.758621	0.774194	0.533333	Null	0.702128	0.824561	Null	NA	NA	Null	Null	Null	Null
chr4	28394926	T	C	A->G	Alu	RP11-180C1.1	exonic	NA	Null	NA	NA	NA	NA	NA	NA	Null	NA	NA	NA	NA	NA	NA	Null	0.666667	Null	NA	NA	Null	NA	NA	NA	NA	NA	NA	NA	NA	0.8	NA	Null	NA	NA	Null	Null	Null	NA	NA	NA	NA	NA
chr4	129959226	T	C	A->G	Alu	SCLT1	exonic	Null	Null	Null	NA	Null	NA	NA	0.6	0.384615	Null	Null	NA	Null	Null	NA	NA	Null	Null	NA	Null	Null	NA	NA	Null	NA	NA	NA	NA	NA	NA	NA	NA	NA	0.666667	NA	NA	NA	NA	NA	Null	NA	NA
chr5	89786461	A	G	A->G	Alu	POLR3G	exonic	0.106383	0.157895	Null	NA	0.176471	0.210526	Null	0.190476	Null	Null	Null	Null	Null	0.259259	Null	Null	Null	Null	Null	Null	Null	Null	0.277778	NA	NA	NA	NA	Null	NA	Null	Null	Null	Null	Null	Null	Null	NA	Null	NA	NA	NA	NA
chr6	5187055	T	C	A->G	Alu	LYRM4	exonic	NA	NA	Null	Null	NA	0.588235	NA	NA	Null	NA	Null	NA	Null	Null	NA	NA	NA	0.5	NA	NA	NA	NA	NA	NA	NA	NA	NA	NA	NA	NA	NA	NA	NA	NA	NA	NA	NA	NA	Null	NA	NA	NA
chr6	99910687	T	C	A->G	Alu	USP45	exonic	0.3	Null	Null	Null	Null	NA	NA	0.25	Null	Null	Null	Null	Null	Null	Null	Null	Null	0.266667	Null	Null	0.2	Null	Null	Null	Null	Null	Null	NA	Null	Null	NA	Null	0.909091	Null	Null	Null	NA	Null	NA	NA	NA	Null
chr7	8267475	T	C	A->G	Alu	ICA1	exonic	NA	NA	NA	NA	NA	NA	NA	NA	NA	NA	NA	NA	NA	NA	NA	Null	NA	Null	Null	Null	NA	NA	NA	Null	NA	NA	NA	Null	NA	0.428571	Null	NA	NA	0.777778	Null	NA	NA	NA	NA	NA	NA	NA
chr8	103841636	T	C	A->G	Non-Alu	AZIN1	exonic	0.56	0.421053	0.333333	NA	Null	Null	0.383178	0.164835	0.403226	0.238095	0.16	0.322581	0.663717	0.47619	0.228571	0.130435	0.2	0.153846	0.25	Null	0.34188	Null	NA	0.625	0.2625	0.714286	0.166667	0.170213	0.322222	0.255319	0.327273	0.358974	0.288889	Null	0.375	0.152672	0.432161	0.567568	Null	Null	Null	Null
chr8	126168266	A	G	A->G	Alu	NSMCE2	exonic	0.264368	0.123457	Null	0.166667	0.404255	Null	Null	0.227273	0.20339	0.319149	0.173077	0.322581	0.206897	0.15625	0.145455	0.211538	0.142857	0.131148	0.166667	0.183673	0.156667	Null	Null	Null	Null	Null	0.313433	0.186441	0.23913	0.527027	0.613636	Null	0.107692	0.136364	0.282609	0.234177	Null	0.275862	Null	Null	Null	Null
chr8	126168272	A	G	A->G	Alu	NSMCE2	exonic	Null	Null	Null	Null	Null	Null	Null	Null	Null	Null	Null	Null	0.153846	Null	Null	Null	Null	Null	Null	Null	Null	Null	Null	Null	Null	Null	0.149254	Null	Null	Null	Null	Null	Null	Null	Null	Null	Null	Null	Null	Null	Null	Null
chr9	129946193	A	G	A->G	Non-Alu	RALGPS1	exonic	0.8	Null	NA	NA	NA	NA	Null	Null	Null	NA	NA	Null	NA	0.75	NA	NA	NA	NA	NA	NA	NA	NA	NA	NA	Null	NA	NA	NA	NA	NA	NA	NA	NA	NA	NA	Null	NA	NA	NA	NA	NA	NA
chr9	135251342	T	C	A->G	Alu	TTF1	exonic	Null	Null	0.176471	Null	Null	Null	0.137255	Null	Null	Null	Null	Null	Null	Null	Null	Null	Null	0.103448	0.166667	0.25	NA	Null	Null	Null	Null	NA	NA	Null	NA	Null	Null	Null	Null	Null	Null	NA	NA	NA	Null	Null	Null	Null
chr9	135251343	T	C	A->G	Alu	TTF1	exonic	Null	Null	Null	0.569444	0.345455	Null	0.254902	Null	0.135135	Null	0.125	Null	0.304348	0.3	Null	0.315789	Null	0.137931	Null	0.333333	NA	Null	Null	0.8	0.232143	NA	NA	Null	NA	Null	0.833333	0.238095	Null	Null	Null	NA	NA	NA	Null	Null	Null	Null
chr9	135251369	T	C	A->G	Alu	TTF1	exonic	0.47619	0.346154	0.190476	0.2	0.179487	Null	0.173913	0.189189	Null	Null	Null	Null	0.166667	Null	Null	Null	Null	Null	0.291667	Null	NA	Null	Null	Null	0.107143	NA	NA	Null	NA	Null	0.1875	Null	Null	Null	Null	Null	NA	NA	Null	Null	Null	Null
chr10	92662006	A	G	A->G	Alu	RPP30	exonic	Null	Null	Null	NA	Null	NA	Null	Null	0.121622	0.125	Null	Null	Null	Null	Null	Null	Null	Null	0.115385	Null	NA	NA	Null	Null	Null	NA	NA	Null	0.9	Null	Null	Null	Null	Null	Null	Null	NA	NA	Null	Null	Null	Null
chr10	92662036	A	G	A->G	Alu	RPP30	exonic	Null	Null	Null	NA	Null	NA	Null	0.115385	Null	Null	Null	Null	Null	Null	Null	Null	Null	Null	Null	Null	NA	NA	Null	Null	Null	NA	NA	Null	Null	Null	Null	Null	0.326087	Null	0.307692	Null	NA	NA	Null	Null	Null	Null
chr10	92662039	A	G	A->G	Alu	RPP30	exonic	Null	Null	Null	NA	Null	NA	Null	Null	Null	Null	0.12	Null	Null	Null	Null	Null	Null	Null	0.133333	Null	NA	NA	Null	Null	Null	NA	NA	Null	Null	Null	Null	Null	Null	Null	Null	Null	NA	NA	Null	Null	Null	Null
chr12	7926443	A	G	A->G	Alu	NANOGNB	exonic	NA	NA	NA	NA	NA	NA	NA	NA	NA	NA	NA	NA	NA	NA	NA	NA	NA	NA	NA	NA	NA	NA	NA	NA	NA	NA	NA	NA	NA	NA	NA	NA	NA	NA	NA	NA	NA	Null	Null	0.227273	Null	Null
chr12	42768441	A	G	A->G	Alu	PPHLN1	exonic	Null	Null	Null	Null	NA	NA	Null	Null	Null	Null	Null	Null	0.1875	Null	Null	Null	0.3	Null	Null	Null	Null	NA	Null	Null	NA	NA	Null	NA	NA	NA	Null	NA	Null	Null	NA	NA	NA	NA	NA	NA	NA	NA
chr12	123466262	A	G	A->G	Non-Alu	ARL6IP4	exonic	NA	Null	NA	NA	NA	NA	Null	NA	Null	Null	Null	Null	NA	NA	Null	NA	NA	NA	Null	NA	Null	NA	NA	Null	0.75	NA	NA	NA	Null	NA	NA	Null	NA	NA	Null	0.428571	NA	NA	Null	NA	NA	NA
chr13	53235663	A	G	A->G	Alu	SUGT1	exonic	Null	Null	Null	NA	Null	Null	Null	Null	Null	Null	Null	Null	Null	Null	Null	Null	Null	Null	Null	Null	Null	Null	Null	Null	Null	Null	Null	Null	Null	Null	Null	Null	Null	Null	Null	0.116279	NA	Null	Null	Null	Null	Null
chr13	95748390	T	C	A->G	Alu	ABCC4	exonic	Null	Null	NA	Null	Null	Null	Null	Null	Null	Null	Null	Null	Null	Null	Null	Null	Null	0.108108	Null	Null	Null	Null	0.115044	Null	Null	Null	Null	Null	Null	Null	Null	Null	NA	Null	Null	NA	NA	Null	NA	NA	NA	NA
chr14	57192621	T	C	A->G	Alu	RP11-1085N6.3	exonic	Null	NA	Null	Null	Null	Null	Null	Null	0.333333	NA	Null	Null	Null	Null	Null	Null	Null	Null	Null	Null	Null	Null	0.254902	NA	NA	NA	NA	NA	NA	NA	NA	NA	NA	Null	NA	Null	Null	NA	NA	NA	NA	NA
chr16	77770598	A	G	A->G	Alu	NUDT7	exonic	Null	Null	Null	NA	Null	NA	Null	Null	Null	Null	Null	Null	Null	Null	Null	Null	Null	Null	Null	Null	0.5	NA	NA	NA	NA	NA	NA	NA	Null	Null	Null	Null	NA	Null	Null	NA	NA	NA	NA	NA	NA	NA
chr16	81014417	T	C	A->G	Alu	CMC2	exonic	Null	Null	Null	Null	Null	Null	Null	Null	Null	Null	Null	Null	Null	Null	Null	Null	Null	Null	Null	Null	Null	Null	Null	Null	0.267442	Null	Null	Null	Null	Null	Null	0.156863	Null	Null	Null	Null	Null	Null	Null	Null	Null	Null
chr16	81014451	T	C	A->G	Alu	CMC2	exonic	Null	Null	Null	Null	Null	Null	Null	Null	0.11087	Null	0.118644	Null	0.174419	0.140221	Null	Null	0.151163	Null	Null	Null	Null	Null	Null	Null	0.445652	Null	Null	0.123457	Null	Null	Null	Null	Null	0.214286	Null	0.166667	Null	Null	Null	Null	Null	Null
chr17	15890163	T	C	A->G	Alu	ZSWIM7	exonic	0.5	0.466667	0.75	Null	0.266667	0.270833	0.571429	0.84375	Null	NA	Null	0.857143	0.6875	0.4	NA	0.5	Null	0.5	0.909091	Null	NA	NA	NA	0.428571	NA	NA	NA	NA	Null	0.727273	Null	Null	Null	Null	Null	NA	NA	Null	NA	NA	Null	NA
chr17	15890202	T	C	A->G	Alu	ZSWIM7;ZSWIM7	exonic;splicing	Null	Null	Null	Null	0.151515	Null	Null	Null	Null	Null	Null	Null	Null	Null	NA	Null	Null	Null	Null	Null	NA	NA	NA	Null	NA	NA	NA	NA	Null	0.625	Null	Null	Null	Null	NA	NA	NA	Null	NA	NA	Null	NA
chr17	28252516	T	C	A->G	Alu	SSH2	exonic	Null	Null	Null	Null	Null	Null	Null	Null	Null	Null	Null	Null	Null	Null	Null	Null	Null	Null	0.12	Null	Null	Null	Null	Null	Null	Null	Null	Null	Null	Null	Null	0.135593	Null	Null	Null	Null	Null	Null	Null	Null	NA	NA
chr19	20042852	A	G	A->G	Alu	ZNF93	exonic	Null	Null	Null	Null	Null	Null	Null	Null	0.144928	Null	Null	NA	0.5	Null	Null	Null	Null	Null	Null	Null	Null	NA	NA	NA	NA	NA	Null	NA	NA	NA	Null	NA	Null	Null	NA	NA	NA	NA	NA	NA	NA	NA
chr19	20042961	A	G	A->G	Alu	ZNF93	exonic	Null	0.333333	Null	Null	NA	NA	Null	Null	0.148148	NA	Null	Null	Null	Null	Null	NA	NA	Null	Null	Null	Null	NA	NA	NA	NA	NA	Null	NA	NA	NA	Null	NA	NA	NA	NA	NA	NA	NA	NA	NA	NA	NA
chr19	40522359	A	G	A->G	Alu	ZNF546	exonic	Null	Null	Null	NA	NA	NA	Null	NA	Null	Null	NA	Null	NA	NA	Null	Null	0.1875	Null	Null	Null	NA	NA	NA	NA	NA	NA	NA	NA	NA	NA	NA	0.461538	NA	Null	NA	NA	NA	Null	NA	NA	NA	NA
chr19	58379870	T	C	A->G	Alu	ZNF814	exonic	0.272727	Null	Null	NA	Null	NA	Null	Null	Null	Null	Null	Null	Null	0.25	Null	Null	Null	Null	Null	Null	NA	Null	NA	NA	Null	NA	NA	Null	Null	Null	Null	Null	NA	Null	Null	NA	Null	NA	NA	NA	NA	NA
chr20	36147563	T	C	A->G	Non-Alu	BLCAP	exonic	Null	Null	Null	NA	NA	NA	Null	Null	Null	Null	Null	Null	Null	NA	Null	0.111111	Null	Null	Null	Null	Null	NA	NA	Null	Null	Null	Null	Null	0.166667	Null	Null	Null	0.134328	Null	Null	0.40625	NA	Null	NA	Null	Null	0.333333
chr22	19429180	T	C	A->G	Alu	C22orf39	exonic	NA	NA	NA	Null	Null	0.111111	0.478261	0.333333	0.2	NA	0.571429	NA	NA	0.333333	Null	Null	NA	Null	Null	NA	NA	NA	NA	NA	Null	NA	NA	NA	NA	NA	NA	NA	NA	NA	NA	NA	NA	Null	Null	NA	0.375	NA
chr22	19429189	T	C	A->G	Alu	C22orf39	exonic	Null	NA	Null	Null	0.666667	0.36	0.5	0.25	0.705882	NA	0.428571	NA	NA	0.333333	0.666667	NA	NA	NA	0.666667	Null	NA	NA	NA	NA	Null	NA	NA	NA	NA	NA	NA	NA	NA	NA	NA	NA	NA	Null	Null	NA	Null	NA
chr22	19429190	T	C	A->G	Alu	C22orf39	exonic	Null	NA	Null	Null	Null	Null	0.478261	Null	0.4	NA	0.428571	NA	NA	Null	Null	NA	NA	NA	Null	Null	NA	NA	NA	NA	Null	NA	NA	NA	NA	NA	NA	NA	NA	NA	NA	NA	Null	Null	Null	NA	Null	NA
chrX	13677809	A	G	A->G	Alu	TCEANC	exonic	Null	Null	Null	NA	NA	NA	NA	NA	NA	Null	NA	Null	NA	NA	0.285714	Null	Null	0.1875	NA	Null	Null	NA	NA	NA	NA	NA	NA	NA	Null	Null	Null	Null	Null	Null	Null	NA	NA	NA	NA	Null	Null	Null
[truncated: 26 more columns]

## Sheet: Table.S4
Table S4. Editing levels of A-to-I RNA-editing events in miRNA-targeted mRNA regions. Null: No edit or edit frequency < 0.1; NA: uniquely mapped reads < 4, not qualified for RNA-editing determination.
Chr	Pos	Ref	Alt	MutType	AluRegion	GeneName	Region	SRR445718|Oocyte:E01	SRR445719|Oocyte:E02	SRR445720|Oocyte:E03	SRR893046|Oocyte:E04	SRR893047|Oocyte:E05	SRR893048|Oocyte:E06	SRR893049| Pronuclei:E07	SRR893050| Pronuclei:E08	SRR893051| Pronuclei:E09	SRR445721|Zygote:E10	SRR445722|Zygote:E11	SRR445723|Zygote:E12	SRR893052|Zygote:E13	SRR893053|Zygote:E14	SRR445724|2-cell:E15	SRR445725|2-cell:E15	SRR445726|2-cell:E16	SRR445727|2-cell:E16	SRR445728|2-cell:E17	SRR445729|2-cell:E17	SRR893054|2-cell:E18	SRR893055|2-cell:E19	SRR893056|2-cell:E19	SRR490961|4-cell:E20	SRR490962|4-cell:E20	SRR490963|4-cell:E20	SRR490964|4-cell:E20	SRR490965|4-cell:E21	SRR490966|4-cell:E21	SRR490967|4-cell:E21	SRR490968|4-cell:E21	SRR490969|4-cell:E22	SRR490970|4-cell:E22	SRR490971|4-cell:E22	SRR490972|4-cell:E22	SRR893057|4-cell:E23	SRR893058|4-cell:E23	SRR893060|4-cell:E23	SRR490973|8-cell:E24	SRR490974|8-cell:E24	SRR490976|8-cell:E24	SRR490978|8-cell:E25
chr1	1404422	A	G	A->G	Alu	ATAD3C	UTR3	0.166667	0.175	0.12963	NA	NA	NA	Null	Null	Null	Null	Null	Null	Null	NA	Null	Null	Null	Null	Null	Null	NA	Null	Null	NA	Null	NA	Null	NA	NA	NA	Null	NA	NA	NA	NA	NA	NA	NA	NA	NA	NA	NA
chr1	3697360	T	C	A->G	Alu	LRRC47	UTR3	0.272727	Null	Null	NA	Null	Null	Null	Null	Null	Null	Null	Null	Null	Null	Null	Null	Null	Null	Null	0.108696	NA	NA	NA	NA	0.113636	NA	NA	NA	Null	Null	Null	Null	Null	Null	0.132075	Null	Null	Null	Null	Null	Null	Null
chr1	3697383	T	C	A->G	Alu	LRRC47	UTR3	0.210526	Null	Null	NA	Null	Null	Null	Null	Null	Null	Null	0.15	Null	Null	Null	Null	Null	Null	Null	Null	NA	NA	NA	NA	0.388889	NA	NA	NA	Null	Null	Null	Null	Null	0.142857	Null	Null	Null	Null	Null	Null	Null	Null
chr1	3697457	T	C	A->G	Alu	LRRC47	UTR3	Null	Null	Null	NA	NA	Null	Null	Null	Null	Null	Null	Null	Null	Null	0.16	Null	0.105263	0.111111	Null	0.142857	Null	NA	NA	NA	Null	NA	Null	NA	Null	Null	Null	0.179487	Null	Null	Null	Null	Null	Null	Null	Null	Null	Null
chr1	3806025	T	C	A->G	Alu	C1orf174	UTR3	0.238095	0.119048	0.102041	0.338983	0.162011	Null	Null	0.222222	Null	Null	Null	Null	Null	Null	Null	0.173913	Null	Null	Null	0.315789	Null	0.285714	Null	0.321429	0.15	0.47619	Null	NA	NA	NA	NA	Null	NA	Null	Null	NA	NA	NA	NA	NA	NA	NA
chr1	3806093	T	C	A->G	Alu	C1orf174	UTR3	0.230769	Null	Null	Null	Null	Null	Null	Null	Null	Null	Null	Null	Null	Null	Null	Null	Null	Null	Null	Null	Null	Null	Null	Null	Null	Null	Null	NA	Null	NA	NA	Null	NA	0.333333	Null	NA	NA	Null	NA	NA	NA	NA
chr1	3806111	T	C	A->G	Alu	C1orf174	UTR3	Null	Null	Null	Null	Null	Null	Null	Null	Null	Null	Null	Null	Null	Null	Null	Null	Null	Null	Null	Null	Null	Null	Null	0.315789	Null	Null	Null	NA	Null	NA	NA	Null	NA	Null	0.12	NA	NA	NA	NA	NA	NA	NA
chr1	10042987	A	G	A->G	Alu	NMNAT1	UTR3	NA	NA	NA	NA	NA	NA	NA	NA	NA	NA	NA	NA	NA	NA	NA	NA	NA	NA	NA	NA	NA	NA	NA	NA	NA	NA	NA	NA	NA	NA	NA	NA	NA	NA	NA	NA	NA	NA	NA	NA	Null	0.176471
chr1	10042988	A	G	A->G	Alu	NMNAT1	UTR3	NA	NA	NA	NA	NA	NA	NA	NA	NA	NA	NA	NA	NA	NA	NA	NA	NA	NA	NA	NA	NA	NA	NA	NA	NA	NA	NA	NA	NA	NA	NA	NA	NA	NA	NA	NA	NA	NA	NA	NA	0.222222	0.314286
chr1	10043150	A	G	A->G	Alu	NMNAT1	UTR3	NA	NA	NA	NA	NA	NA	NA	NA	NA	NA	NA	NA	NA	NA	NA	NA	NA	NA	NA	NA	NA	NA	NA	NA	NA	NA	NA	NA	NA	NA	NA	NA	NA	NA	NA	NA	NA	NA	Null	Null	Null	Null
chr1	12268966	A	G	A->G	Alu	TNFRSF1B	UTR3	Null	Null	NA	NA	NA	NA	Null	Null	Null	Null	0.176471	Null	Null	Null	Null	Null	Null	Null	Null	0.148148	Null	NA	NA	Null	Null	NA	Null	NA	NA	Null	Null	Null	NA	Null	Null	Null	NA	Null	NA	NA	NA	NA
chr1	13943971	A	G	A->G	Alu	PDPN	UTR3	Null	Null	0.222222	Null	Null	0.333333	Null	Null	Null	0.225806	Null	Null	Null	Null	0.148148	0.208333	0.111111	0.179487	0.137931	Null	Null	Null	Null	Null	0.285714	Null	Null	Null	Null	Null	Null	Null	Null	Null	0.153846	NA	NA	Null	Null	NA	Null	NA
chr1	13943972	A	G	A->G	Alu	PDPN	UTR3	0.142857	0.181818	0.205882	Null	Null	Null	Null	Null	Null	0.322581	0.177778	Null	Null	Null	0.192308	Null	0.175439	0.105263	Null	0.209302	Null	Null	Null	0.863636	0.285714	Null	Null	0.380952	0.40625	Null	Null	0.173913	Null	0.236842	0.44	NA	NA	Null	Null	NA	Null	NA
chr1	13943985	A	G	A->G	Alu	PDPN	UTR3	0.333333	0.133333	0.24	Null	0.154639	Null	Null	Null	Null	0.142857	Null	0.103448	Null	Null	Null	Null	0.12	Null	Null	Null	Null	Null	Null	Null	0.7	Null	Null	0.8	Null	Null	0.285714	Null	0.592593	0.117647	0.176471	NA	NA	Null	Null	NA	NA	NA
chr1	19585554	A	G	A->G	Alu	MRTO4	UTR3	Null	Null	Null	NA	NA	NA	Null	Null	Null	Null	0.4	Null	NA	NA	0.272727	Null	Null	0.4	Null	0.173913	NA	NA	Null	0.9	NA	Null	Null	Null	0.714286	NA	NA	Null	Null	Null	Null	NA	NA	NA	Null	Null	Null	Null
chr1	19585569	A	G	A->G	Alu	MRTO4	UTR3	Null	Null	Null	NA	NA	NA	Null	Null	Null	Null	Null	Null	NA	Null	Null	Null	Null	Null	Null	0.193548	NA	NA	Null	Null	NA	Null	Null	0.3	Null	Null	0.444444	Null	Null	Null	Null	NA	NA	NA	Null	Null	Null	Null
chr1	19585579	A	G	A->G	Alu	MRTO4	UTR3	Null	Null	Null	NA	NA	NA	Null	Null	Null	Null	Null	0.111111	NA	Null	Null	Null	Null	0.137931	0.333333	Null	NA	NA	Null	0.173913	Null	Null	Null	Null	Null	Null	0.4	Null	Null	Null	Null	Null	NA	NA	Null	Null	Null	Null
chr1	28150531	A	G	A->G	Alu	STX12	UTR3	0.230769	Null	Null	Null	Null	NA	NA	Null	Null	Null	Null	Null	Null	Null	Null	Null	Null	Null	Null	Null	Null	Null	0.636364	Null	Null	Null	Null	Null	Null	Null	0.3	0.214286	Null	Null	Null	NA	NA	Null	NA	NA	NA	NA
chr1	28662374	A	G	A->G	Non-Alu	MED18	UTR3	NA	NA	NA	NA	NA	NA	NA	NA	NA	Null	Null	NA	Null	NA	0.285714	Null	Null	NA	0.5	0.461538	NA	NA	NA	Null	NA	NA	0.304348	0.833333	NA	0.428571	NA	NA	Null	NA	NA	NA	NA	NA	NA	NA	NA	Null
chr1	32697082	A	G	A->G	Alu	EIF3I	UTR3	Null	Null	Null	NA	NA	NA	Null	NA	NA	Null	Null	Null	Null	Null	Null	Null	Null	Null	Null	Null	NA	NA	NA	0.444444	Null	Null	Null	Null	Null	Null	Null	Null	Null	Null	Null	NA	NA	NA	Null	Null	Null	Null
chr1	38489538	A	G	A->G	Alu	UTP11L	UTR3	Null	Null	Null	NA	NA	NA	NA	NA	Null	0.4	Null	Null	Null	NA	0.428571	Null	Null	Null	Null	Null	Null	NA	NA	Null	Null	Null	Null	NA	Null	Null	Null	Null	Null	Null	Null	Null	NA	Null	NA	NA	NA	Null
chr1	38489610	A	G	A->G	Alu	UTP11L	UTR3	NA	Null	Null	NA	NA	NA	NA	NA	Null	Null	NA	Null	0.185185	NA	Null	Null	Null	Null	Null	0.214286	Null	Null	NA	Null	NA	NA	Null	NA	Null	Null	Null	Null	Null	Null	Null	Null	NA	Null	NA	NA	NA	Null
chr1	38489757	A	G	A->G	Alu	UTP11L	UTR3	Null	Null	Null	NA	NA	NA	NA	Null	NA	Null	Null	Null	Null	NA	Null	Null	Null	Null	Null	Null	NA	Null	NA	Null	NA	NA	Null	NA	0.5	Null	Null	Null	Null	0.75	Null	Null	NA	NA	NA	NA	NA	NA
chr1	43747853	T	C	A->G	Alu	C1orf210	UTR3	0.107692	0.123457	Null	Null	Null	Null	Null	Null	Null	Null	Null	Null	Null	Null	Null	Null	Null	Null	Null	Null	Null	Null	Null	Null	Null	Null	NA	Null	Null	Null	Null	Null	Null	Null	Null	NA	Null	NA	NA	NA	NA	NA
chr1	47716427	T	C	A->G	Alu	STIL	UTR3	Null	Null	Null	Null	Null	Null	Null	Null	Null	Null	Null	Null	Null	Null	Null	Null	Null	Null	Null	Null	Null	Null	NA	Null	Null	Null	NA	Null	Null	0.142857	Null	Null	Null	Null	Null	Null	Null	Null	Null	Null	Null	Null
chr1	67725369	A	G	A->G	Alu	IL23R	UTR3	Null	Null	Null	Null	Null	Null	Null	Null	Null	0.111111	0.142857	0.15	Null	Null	Null	Null	Null	Null	Null	Null	Null	Null	Null	Null	Null	0.215385	0.9	0.257143	Null	Null	Null	Null	Null	Null	Null	Null	Null	Null	Null	Null	Null	Null
chr1	67725397	A	G	A->G	Alu	IL23R	UTR3	Null	Null	Null	Null	Null	NA	Null	Null	Null	Null	Null	Null	Null	Null	Null	Null	Null	Null	Null	Null	Null	Null	Null	Null	Null	Null	Null	Null	Null	Null	Null	Null	Null	Null	Null	Null	Null	Null	Null	Null	Null	Null
chr1	67725486	A	G	A->G	Alu	IL23R	UTR3	Null	Null	Null	NA	Null	NA	Null	Null	Null	Null	Null	Null	Null	Null	Null	Null	Null	Null	Null	Null	Null	Null	Null	Null	Null	Null	NA	Null	Null	Null	0.333333	Null	Null	Null	Null	Null	NA	Null	Null	Null	Null	Null
chr1	85391627	T	C	A->G	Alu	MCOLN2	UTR3	Null	Null	Null	NA	Null	0.125	Null	Null	Null	Null	Null	Null	Null	Null	Null	Null	Null	0.2	Null	Null	Null	NA	Null	NA	Null	Null	Null	NA	NA	NA	Null	Null	0.294118	NA	Null	Null	NA	Null	NA	NA	NA	NA
chr1	85732432	T	C	A->G	Alu	BCL10	UTR3	0.128205	0.108108	Null	Null	Null	Null	Null	Null	Null	Null	Null	Null	Null	Null	Null	Null	Null	0.145833	0.142857	0.138889	Null	Null	Null	NA	Null	Null	NA	Null	Null	Null	NA	NA	Null	Null	NA	NA	Null	Null	Null	Null	Null	Null
chr1	94352729	T	C	A->G	Alu	GCLM	UTR3	Null	Null	Null	NA	Null	NA	Null	Null	Null	Null	Null	Null	Null	Null	Null	Null	Null	Null	Null	0.107143	Null	Null	NA	NA	NA	NA	Null	Null	Null	0.384615	NA	Null	Null	Null	Null	NA	NA	NA	NA	NA	NA	NA
chr1	94352788	T	C	A->G	Alu	GCLM	UTR3	Null	Null	Null	NA	Null	NA	Null	Null	0.111111	Null	0.111111	Null	Null	Null	Null	Null	Null	Null	Null	Null	Null	Null	NA	Null	NA	NA	Null	Null	Null	Null	NA	Null	Null	Null	Null	Null	NA	NA	NA	NA	NA	NA
chr1	94353303	T	C	A->G	Alu	GCLM	UTR3	Null	0.263158	Null	Null	Null	Null	Null	Null	Null	Null	Null	0.333333	Null	Null	Null	Null	Null	Null	Null	Null	Null	NA	Null	NA	Null	NA	Null	NA	Null	Null	NA	Null	Null	Null	NA	Null	NA	Null	NA	NA	NA	NA
chr1	115248343	T	C	A->G	Alu	NRAS	UTR3	Null	Null	Null	Null	Null	NA	Null	Null	Null	Null	Null	Null	Null	NA	Null	Null	Null	Null	Null	Null	Null	NA	NA	Null	Null	NA	Null	Null	Null	0.12	Null	Null	Null	Null	Null	Null	NA	NA	Null	NA	NA	NA
chr1	149913459	T	C	A->G	Non-Alu	OTUD7B	UTR3	0.129032	0.333333	Null	NA	Null	NA	Null	Null	0.157895	Null	Null	Null	Null	Null	Null	Null	Null	Null	0.111111	Null	0.10084	Null	Null	Null	Null	Null	Null	Null	0.290323	Null	Null	Null	Null	Null	Null	Null	Null	Null	NA	NA	NA	NA
chr1	149913733	T	C	A->G	Non-Alu	OTUD7B	UTR3	Null	Null	Null	NA	NA	NA	Null	Null	Null	Null	Null	Null	Null	Null	Null	Null	Null	Null	Null	0.2	Null	NA	Null	NA	Null	Null	0.6	NA	NA	NA	Null	0.25	Null	Null	Null	Null	Null	0.296296	NA	NA	NA	NA
chr1	150619738	T	C	A->G	Alu	GOLPH3L	UTR3	Null	Null	Null	Null	Null	Null	Null	Null	Null	Null	Null	Null	Null	Null	Null	Null	Null	Null	Null	Null	Null	Null	Null	Null	Null	Null	Null	Null	0.212121	Null	Null	Null	Null	Null	0.305556	Null	Null	Null	NA	Null	NA	NA
chr1	160259410	T	C	A->G	Alu	COPA	UTR3	Null	Null	Null	NA	NA	NA	Null	NA	Null	Null	Null	Null	Null	Null	Null	Null	Null	Null	Null	Null	Null	NA	Null	0.777778	Null	Null	Null	Null	Null	Null	Null	0.272727	Null	Null	Null	Null	NA	Null	Null	Null	Null	Null
chr1	160259411	T	C	A->G	Alu	COPA	UTR3	Null	Null	Null	NA	NA	NA	Null	NA	Null	Null	Null	Null	Null	Null	Null	0.16	Null	Null	Null	Null	Null	NA	Null	Null	Null	Null	Null	Null	Null	Null	Null	0.454545	Null	Null	Null	Null	NA	Null	Null	Null	Null	Null
chr1	160259486	T	C	A->G	Alu	COPA	UTR3	Null	Null	Null	NA	Null	Null	Null	Null	Null	Null	Null	Null	Null	Null	0.125	Null	Null	Null	Null	Null	Null	NA	Null	0.210526	Null	Null	Null	Null	Null	Null	Null	Null	Null	Null	Null	Null	Null	Null	Null	Null	Null	Null
chr1	173768952	T	C	A->G	Non-Alu	CENPL	UTR3	Null	Null	Null	Null	Null	Null	Null	Null	Null	Null	Null	Null	Null	Null	Null	Null	Null	Null	Null	Null	Null	Null	Null	Null	Null	Null	Null	Null	0.34375	Null	0.342857	Null	Null	Null	Null	Null	NA	Null	Null	Null	Null	Null
chr1	173769109	T	C	A->G	Alu	CENPL	UTR3	Null	Null	Null	Null	0.125	Null	Null	Null	Null	Null	0.125	Null	Null	Null	Null	Null	Null	0.117647	Null	Null	Null	Null	Null	Null	Null	0.6	Null	Null	Null	Null	NA	Null	NA	Null	Null	Null	NA	Null	Null	Null	Null	Null
chr1	173769130	T	C	A->G	Alu	CENPL	UTR3	Null	Null	Null	Null	Null	Null	Null	Null	Null	Null	Null	Null	Null	Null	Null	Null	Null	Null	Null	0.117647	NA	Null	Null	Null	Null	Null	0.113636	Null	Null	Null	NA	Null	Null	Null	Null	Null	NA	Null	Null	Null	Null	Null
chr1	173769265	T	C	A->G	Alu	CENPL	UTR3	Null	Null	Null	Null	Null	Null	Null	Null	Null	Null	Null	Null	Null	Null	Null	Null	Null	0.148148	Null	Null	NA	Null	Null	Null	Null	Null	Null	Null	Null	NA	Null	Null	NA	Null	Null	Null	Null	Null	Null	Null	Null	Null
chr1	173769277	T	C	A->G	Alu	CENPL	UTR3	0.115385	Null	Null	Null	Null	Null	Null	Null	Null	Null	Null	Null	Null	Null	Null	Null	Null	Null	Null	0.16	NA	Null	Null	Null	0.274194	Null	Null	Null	Null	NA	Null	Null	Null	Null	Null	Null	Null	Null	Null	Null	Null	Null
chr1	205738721	T	C	A->G	Alu	RAB7L1	UTR3	Null	Null	Null	Null	Null	Null	Null	Null	Null	Null	Null	Null	Null	Null	Null	Null	Null	Null	Null	Null	Null	Null	Null	Null	Null	Null	0.342466	Null	Null	Null	Null	Null	Null	Null	Null	Null	Null	Null	Null	NA	NA	Null
chr1	222731258	T	C	A->G	Alu	TAF1A	UTR3	Null	Null	Null	NA	NA	NA	NA	NA	NA	Null	0.25	Null	NA	NA	Null	0.2	Null	Null	Null	Null	NA	NA	NA	NA	NA	NA	NA	NA	NA	NA	NA	NA	NA	NA	NA	NA	NA	NA	Null	Null	NA	NA
chr1	222731322	T	C	A->G	Alu	TAF1A	UTR3	Null	0.4	Null	NA	Null	NA	Null	Null	NA	Null	Null	Null	NA	Null	Null	Null	Null	Null	0.130435	0.15625	Null	Null	Null	NA	NA	NA	NA	NA	NA	Null	NA	NA	NA	Null	NA	NA	Null	Null	Null	Null	Null	Null
chr1	222731340	T	C	A->G	Alu	TAF1A	UTR3	Null	0.625	Null	NA	Null	NA	Null	Null	Null	Null	0.222222	0.294118	NA	Null	0.166667	Null	0.285714	0.217391	Null	0.275862	Null	Null	Null	Null	NA	NA	NA	NA	NA	Null	NA	NA	NA	NA	NA	NA	Null	Null	Null	Null	Null	Null
chr1	222731502	T	C	A->G	Alu	TAF1A	UTR3	Null	Null	Null	NA	Null	NA	Null	Null	Null	0.214286	Null	Null	Null	0.153846	Null	Null	Null	0.108108	Null	Null	0.133333	NA	Null	Null	NA	NA	NA	Null	NA	Null	Null	Null	NA	Null	NA	NA	Null	Null	Null	Null	Null	Null
chr1	235294740	T	C	A->G	Alu	RBM34	UTR3	NA	NA	NA	NA	NA	NA	NA	NA	Null	0.75	Null	NA	Null	Null	0.6	Null	Null	Null	NA	Null	NA	Null	Null	NA	NA	NA	NA	NA	NA	NA	NA	Null	NA	NA	NA	NA	NA	NA	NA	NA	NA	NA
chr1	235294760	T	C	A->G	Alu	RBM34	UTR3	NA	NA	NA	NA	NA	NA	Null	NA	Null	Null	0.5	NA	Null	Null	Null	0.5	0.714286	Null	NA	Null	NA	Null	Null	NA	Null	NA	Null	NA	NA	NA	NA	0.714286	NA	NA	NA	NA	NA	NA	NA	NA	NA	NA
chr1	235294822	T	C	A->G	Alu	RBM34	UTR3	NA	NA	NA	NA	NA	NA	Null	Null	Null	Null	Null	Null	Null	Null	Null	Null	0.166667	Null	Null	Null	Null	Null	Null	NA	Null	NA	Null	NA	0.5	Null	NA	Null	NA	NA	NA	NA	NA	NA	NA	NA	NA	NA
chr1	243468492	A	G	A->G	Alu	SDCCAG8	UTR3	Null	Null	Null	Null	Null	Null	Null	Null	Null	Null	Null	Null	Null	0.122449	Null	Null	Null	Null	Null	Null	Null	Null	Null	Null	Null	Null	Null	Null	Null	Null	Null	Null	Null	Null	Null	Null	NA	Null	NA	Null	NA	NA
chr1	243468551	A	G	A->G	Alu	SDCCAG8	UTR3	Null	Null	Null	Null	Null	Null	Null	Null	Null	Null	Null	Null	Null	Null	Null	Null	Null	0.123596	Null	Null	Null	Null	Null	Null	Null	Null	0.28125	Null	Null	Null	Null	NA	Null	Null	Null	Null	NA	Null	NA	Null	NA	NA
chr2	8996964	T	C	A->G	Alu	MBOAT2	UTR3	0.254902	0.119048	0.1875	NA	Null	Null	0.211009	Null	Null	0.196078	0.103448	Null	Null	Null	Null	Null	Null	0.103448	Null	0.125	Null	Null	Null	Null	Null	0.196429	Null	NA	Null	0.114286	Null	0.134615	Null	Null	Null	Null	Null	Null	Null	Null	NA	NA
chr2	10270857	A	G	A->G	Alu	RRM2	UTR3	Null	Null	Null	Null	Null	Null	Null	Null	Null	Null	Null	Null	Null	Null	Null	Null	Null	Null	Null	Null	Null	Null	Null	Null	Null	0.487805	Null	Null	Null	Null	Null	Null	0.121951	Null	Null	Null	Null	Null	Null	Null	Null	Null
chr2	10271000	A	G	A->G	Alu	RRM2	UTR3	0.109091	Null	Null	Null	Null	Null	Null	Null	Null	Null	Null	Null	Null	Null	Null	Null	Null	Null	Null	Null	Null	Null	Null	Null	Null	Null	Null	0.264706	Null	Null	Null	Null	Null	Null	Null	Null	Null	Null	Null	Null	Null	Null
chr2	20450819	T	C	A->G	Non-Alu	PUM2	UTR3	Null	Null	NA	NA	NA	NA	Null	Null	Null	0.923077	Null	Null	Null	NA	Null	Null	Null	0.941176	Null	Null	Null	Null	Null	Null	NA	Null	Null	0.891304	Null	Null	Null	Null	Null	Null	Null	Null	Null	Null	Null	Null	Null	0.166667
chr2	37333924	T	C	A->G	Alu	EIF2AK2	UTR3	Null	Null	Null	Null	Null	NA	Null	Null	Null	Null	Null	Null	Null	Null	Null	Null	Null	0.16129	Null	Null	Null	Null	Null	Null	Null	Null	0.2	NA	Null	NA	Null	Null	Null	Null	Null	NA	NA	Null	NA	NA	NA	Null
chr2	37333930	T	C	A->G	Alu	EIF2AK2	UTR3	0.178571	0.233333	Null	Null	Null	NA	Null	Null	Null	Null	Null	0.151515	Null	Null	0.214286	0.137931	0.159091	0.2	Null	0.105263	Null	Null	Null	0.2	Null	Null	0.166667	NA	Null	NA	Null	Null	0.625	0.333333	Null	NA	NA	Null	NA	NA	NA	Null
chr2	37334015	T	C	A->G	Alu	EIF2AK2	UTR3	Null	Null	Null	Null	Null	Null	0.116279	Null	Null	Null	Null	Null	Null	Null	Null	Null	Null	Null	Null	Null	Null	Null	Null	Null	Null	Null	0.8	NA	Null	NA	Null	Null	Null	Null	Null	NA	Null	Null	NA	NA	NA	Null
chr2	37334102	T	C	A->G	Alu	EIF2AK2	UTR3	Null	0.103448	Null	Null	0.166667	Null	Null	Null	Null	0.178571	Null	Null	Null	Null	0.139535	Null	0.228571	Null	0.142857	Null	Null	Null	Null	Null	Null	Null	Null	NA	Null	NA	0.411765	Null	Null	0.214286	Null	Null	Null	Null	NA	NA	NA	Null
chr2	42488481	A	G	A->G	Non-Alu	EML4	intronic	0.25	Null	Null	NA	NA	NA	NA	Null	Null	NA	NA	Null	NA	NA	Null	Null	Null	0.230769	Null	Null	Null	NA	NA	NA	NA	Null	NA	Null	NA	NA	NA	Null	NA	NA	Null	Null	NA	NA	Null	NA	NA	NA
chr2	44545355	A	G	A->G	Alu	SLC3A1	UTR3	Null	Null	Null	0.34188	Null	Null	0.219355	Null	0.108571	Null	Null	Null	0.137931	Null	Null	Null	Null	Null	Null	Null	Null	Null	Null	Null	Null	Null	Null	Null	Null	Null	Null	Null	Null	Null	Null	Null	Null	0.268041	NA	Null	NA	NA
chr2	44545414	A	G	A->G	Alu	SLC3A1	UTR3	Null	Null	Null	Null	Null	Null	Null	Null	Null	Null	Null	Null	Null	Null	Null	Null	Null	Null	Null	Null	Null	Null	Null	0.241379	Null	0.229508	0.470588	Null	0.888889	Null	Null	0.160714	Null	Null	Null	Null	NA	0.583333	NA	Null	NA	NA
chr2	44545431	A	G	A->G	Alu	SLC3A1	UTR3	Null	Null	Null	Null	Null	Null	Null	Null	Null	Null	Null	Null	Null	Null	Null	Null	Null	Null	Null	Null	Null	Null	Null	Null	Null	Null	Null	Null	Null	Null	Null	Null	Null	Null	Null	Null	NA	Null	NA	NA	NA	NA
chr2	44545440	A	G	A->G	Alu	SLC3A1	UTR3	Null	Null	Null	Null	Null	Null	Null	Null	Null	Null	Null	Null	Null	Null	Null	Null	Null	Null	Null	Null	Null	Null	Null	Null	Null	Null	Null	0.214286	0.12	Null	Null	Null	Null	Null	Null	Null	NA	Null	NA	Null	NA	NA
chr2	68358245	T	C	A->G	Alu	WDR92	UTR3	0.166667	Null	Null	NA	NA	NA	Null	Null	Null	Null	Null	0.111111	Null	Null	Null	0.1	Null	Null	Null	Null	Null	Null	Null	0.19403	NA	Null	NA	Null	Null	Null	Null	Null	Null	Null	Null	Null	Null	Null	Null	Null	Null	Null
chr2	68358255	T	C	A->G	Alu	WDR92	UTR3	0.166667	Null	Null	NA	NA	NA	Null	Null	Null	Null	Null	Null	Null	Null	Null	Null	0.225806	Null	Null	0.4	Null	Null	Null	Null	NA	Null	NA	Null	Null	Null	Null	0.133333	Null	0.24	Null	Null	Null	Null	Null	Null	Null	Null
chr2	68358287	T	C	A->G	Alu	WDR92	UTR3	Null	Null	Null	NA	NA	NA	Null	Null	Null	Null	Null	Null	Null	Null	Null	Null	Null	Null	Null	Null	Null	Null	0.75	Null	NA	Null	NA	Null	Null	Null	Null	Null	Null	Null	0.115385	Null	Null	Null	Null	Null	Null	Null
chr2	96950616	T	C	A->G	Alu	SNRNP200	intronic	Null	Null	Null	NA	NA	NA	Null	Null	Null	Null	Null	Null	Null	Null	Null	Null	Null	Null	Null	Null	Null	Null	Null	NA	Null	Null	Null	Null	Null	Null	Null	Null	0.1	Null	Null	Null	Null	Null	Null	Null	Null	Null
chr2	100165034	T	C	A->G	Alu	AFF3	UTR3	NA	NA	NA	NA	NA	NA	NA	NA	NA	NA	NA	Null	NA	NA	Null	NA	Null	Null	NA	NA	NA	NA	NA	Null	NA	NA	Null	NA	0.5	Null	Null	Null	0.25	NA	NA	NA	NA	NA	NA	NA	NA	NA
chr2	113334241	A	G	A->G	Non-Alu	POLR1B	UTR3	NA	Null	Null	NA	Null	NA	Null	Null	Null	Null	NA	0.75	Null	Null	Null	NA	Null	0.7	Null	0.833333	Null	NA	NA	NA	NA	Null	NA	Null	NA	Null	Null	NA	Null	NA	NA	Null	Null	NA	NA	NA	NA	NA
chr2	113334414	A	G	A->G	Alu	POLR1B	UTR3	NA	0.5	NA	NA	Null	NA	0.4	Null	0.4	Null	NA	NA	0.727273	0.263158	Null	Null	Null	Null	0.307692	0.571429	Null	NA	NA	NA	NA	NA	NA	Null	NA	NA	NA	NA	NA	NA	NA	NA	NA	NA	NA	NA	NA	NA
chr2	122523918	A	G	A->G	Alu	TSN	UTR3	Null	Null	Null	NA	Null	Null	Null	Null	Null	Null	Null	Null	Null	Null	Null	Null	Null	Null	Null	Null	Null	Null	Null	Null	Null	Null	0.512195	Null	Null	Null	Null	Null	Null	Null	Null	Null	Null	0.175	Null	Null	Null	Null
chr2	190611796	T	C	A->G	Alu	OSGEPL1	UTR3	Null	NA	NA	Null	Null	NA	Null	Null	Null	Null	Null	0.130435	Null	Null	Null	Null	Null	Null	Null	Null	Null	NA	NA	Null	NA	NA	NA	Null	Null	Null	Null	Null	0.15	Null	Null	NA	NA	Null	Null	NA	Null	Null
chr2	198339138	A	G	A->G	Alu	COQ10B	UTR3	0.285714	0.380952	0.181818	NA	Null	NA	Null	Null	Null	Null	Null	0.444444	Null	NA	Null	Null	Null	Null	Null	0.4	NA	NA	NA	Null	Null	Null	0.25	Null	Null	Null	Null	Null	0.375	Null	0.392857	Null	Null	Null	Null	Null	Null	Null
chr2	198339148	A	G	A->G	Alu	COQ10B	UTR3	Null	0.266667	0.210526	NA	Null	NA	Null	Null	Null	Null	Null	Null	Null	NA	0.166667	Null	Null	0.3	Null	0.25	NA	NA	NA	Null	Null	NA	Null	Null	Null	Null	Null	Null	Null	Null	Null	NA	Null	Null	Null	Null	Null	Null
chr2	198339185	A	G	A->G	Alu	COQ10B	UTR3	0.272727	0.176471	Null	NA	Null	NA	Null	Null	Null	Null	Null	Null	NA	NA	Null	Null	Null	Null	Null	Null	Null	NA	NA	Null	Null	NA	0.363636	Null	Null	NA	Null	Null	Null	NA	Null	NA	Null	NA	Null	Null	Null	Null
chr2	208619414	A	G	A->G	Alu	CCNYL1	UTR3	Null	Null	Null	NA	NA	NA	NA	Null	Null	Null	Null	Null	Null	Null	Null	Null	Null	Null	Null	Null	Null	Null	Null	Null	Null	Null	NA	NA	Null	0.3125	Null	Null	0.310345	Null	Null	NA	Null	Null	NA	Null	Null	Null
chr2	208619749	A	G	A->G	Alu	CCNYL1	UTR3	Null	Null	Null	NA	NA	NA	Null	Null	Null	Null	Null	Null	NA	Null	Null	Null	Null	Null	Null	Null	Null	NA	Null	NA	Null	Null	Null	NA	Null	Null	NA	Null	Null	Null	Null	Null	NA	NA	NA	0.814815	0.425	0.157895
chr2	208619775	A	G	A->G	Alu	CCNYL1	UTR3	0.205882	Null	0.12	NA	NA	NA	Null	Null	Null	0.115385	Null	Null	Null	Null	Null	0.166667	Null	Null	0.150943	0.12963	Null	NA	Null	Null	Null	Null	Null	0.454545	Null	Null	0.230769	0.1875	0.276596	Null	0.15625	Null	Null	NA	NA	Null	Null	Null
chr2	208619789	A	G	A->G	Alu	CCNYL1	UTR3	Null	Null	Null	NA	NA	NA	Null	Null	Null	Null	Null	Null	Null	Null	0.105263	Null	Null	Null	Null	Null	Null	Null	Null	0.8	Null	Null	Null	Null	0.225806	Null	0.611111	Null	0.261538	Null	Null	Null	Null	NA	NA	Null	Null	Null
chr2	208619831	A	G	A->G	Alu	CCNYL1	UTR3	Null	0.160494	Null	NA	NA	NA	Null	Null	Null	Null	0.111111	Null	Null	Null	Null	Null	Null	0.105263	Null	0.1	Null	Null	Null	Null	0.571429	Null	Null	Null	Null	Null	Null	Null	Null	0.157895	Null	Null	Null	NA	Null	Null	Null	Null
chr2	208620006	A	G	A->G	Alu	CCNYL1	UTR3	Null	0.114286	Null	NA	NA	NA	Null	Null	Null	0.108696	Null	0.131148	Null	Null	Null	Null	0.109756	Null	Null	Null	Null	NA	Null	Null	Null	Null	Null	NA	0.309524	0.625	0.1875	0.166667	Null	Null	0.291667	0.655172	NA	NA	Null	Null	Null	Null
chr2	209221122	A	G	A->G	Alu	PIKFYVE	UTR3	0.235294	0.111111	Null	NA	Null	NA	NA	Null	Null	Null	Null	Null	Null	Null	Null	Null	Null	Null	Null	Null	Null	NA	Null	Null	Null	Null	NA	NA	Null	Null	NA	0.375	Null	Null	Null	Null	NA	Null	NA	Null	Null	Null
chr2	209221365	A	G	A->G	Alu	PIKFYVE	UTR3	Null	Null	Null	NA	NA	NA	Null	NA	Null	Null	Null	Null	Null	Null	Null	Null	0.176471	Null	Null	0.346154	Null	NA	Null	NA	NA	Null	Null	NA	NA	Null	NA	Null	Null	Null	Null	Null	Null	Null	NA	Null	Null	Null
chr2	211543411	A	G	A->G	Alu	CPS1	UTR3	Null	Null	Null	Null	Null	Null	Null	Null	Null	Null	Null	Null	Null	Null	Null	Null	Null	Null	Null	Null	0.13834	Null	Null	Null	0.217949	Null	Null	Null	Null	Null	Null	Null	Null	Null	Null	Null	Null	Null	Null	NA	NA	Null
chr2	216903422	T	C	A->G	Alu	PECR	UTR3	NA	Null	NA	Null	NA	Null	NA	NA	Null	Null	Null	Null	Null	Null	Null	NA	Null	Null	NA	0.444444	Null	NA	NA	NA	NA	NA	NA	NA	NA	NA	NA	NA	NA	NA	0.75	NA	NA	NA	NA	NA	NA	NA
chr2	216903482	T	C	A->G	Alu	PECR	UTR3	NA	NA	Null	Null	Null	NA	Null	NA	Null	Null	Null	0.428571	Null	Null	Null	Null	Null	Null	NA	Null	Null	NA	NA	NA	NA	NA	Null	NA	NA	NA	Null	NA	NA	0.8	NA	NA	Null	NA	NA	NA	NA	NA
chr2	216903643	T	C	A->G	Alu	PECR	UTR3	NA	0.454545	0.5	NA	Null	NA	Null	Null	Null	NA	Null	0.272727	Null	NA	Null	Null	Null	Null	Null	NA	NA	NA	NA	Null	NA	NA	0.583333	Null	NA	Null	Null	Null	Null	Null	Null	NA	Null	NA	NA	NA	NA	NA
chr2	234745849	T	C	A->G	Alu	HJURP	UTR3	NA	NA	NA	NA	NA	NA	Null	NA	NA	Null	Null	Null	Null	NA	Null	0.2	Null	Null	0.416667	0.136364	NA	NA	NA	Null	Null	NA	NA	Null	NA	NA	NA	Null	Null	Null	Null	NA	NA	NA	Null	Null	NA	Null
chr2	234745888	T	C	A->G	Alu	HJURP	UTR3	NA	NA	NA	NA	NA	NA	Null	NA	NA	Null	Null	Null	Null	NA	0.2	Null	Null	Null	Null	Null	NA	Null	NA	0.384615	Null	NA	Null	Null	NA	NA	NA	Null	Null	Null	Null	NA	NA	NA	Null	Null	NA	Null
chr2	234745913	T	C	A->G	Alu	HJURP	UTR3	NA	NA	NA	NA	NA	NA	Null	NA	NA	0.6	0.235294	0.5	Null	NA	0.5	Null	0.428571	Null	Null	0.166667	NA	Null	NA	0.6	Null	NA	Null	Null	NA	NA	NA	NA	0.272727	0.333333	0.333333	NA	NA	NA	Null	Null	NA	Null
chr3	10143170	A	G	A->G	Alu	FANCD2	UTR3	Null	Null	Null	NA	Null	Null	Null	Null	Null	Null	Null	Null	Null	Null	0.153846	Null	0.166667	Null	0.25	0.206897	Null	NA	NA	Null	NA	0.714286	0.578947	Null	Null	Null	Null	Null	Null	Null	0.241379	NA	NA	Null	NA	Null	NA	NA
chr3	10143319	A	G	A->G	Alu	FANCD2	UTR3	Null	Null	Null	Null	Null	Null	Null	Null	Null	Null	Null	Null	0.181818	Null	Null	Null	Null	Null	Null	0.157895	0.75	Null	Null	NA	NA	NA	NA	Null	Null	Null	Null	NA	Null	Null	Null	NA	Null	Null	NA	Null	NA	NA
chr3	10193624	A	G	A->G	Alu	VHL	UTR3	Null	Null	Null	NA	NA	NA	Null	Null	Null	Null	0.25	Null	NA	Null	0.259259	Null	Null	Null	Null	Null	Null	NA	Null	NA	NA	Null	Null	NA	NA	Null	Null	0.75	Null	Null	Null	NA	NA	NA	NA	Null	Null	NA
chr3	10193625	A	G	A->G	Alu	VHL	UTR3	0.352941	0.12	Null	NA	NA	NA	Null	Null	Null	Null	0.3125	0.444444	NA	Null	0.222222	0.272727	0.615385	0.111111	Null	0.193548	Null	NA	Null	NA	NA	Null	Null	NA	NA	0.75	Null	Null	Null	Null	Null	NA	NA	NA	NA	Null	Null	NA
chr3	12580733	A	G	A->G	Alu	TSEN2	exonic	NA	Null	NA	NA	NA	NA	Null	Null	Null	Null	Null	0.3	Null	Null	Null	Null	Null	Null	0.266667	Null	Null	Null	NA	NA	NA	NA	NA	NA	Null	0.5	Null	0.6	NA	NA	Null	NA	NA	NA	NA	NA	NA	NA
chr3	15451902	T	C	A->G	Alu	METTL6	intronic	NA	Null	NA	NA	NA	NA	NA	Null	NA	0.833333	Null	NA	NA	NA	Null	Null	Null	Null	NA	NA	NA	NA	NA	Null	NA	NA	NA	NA	NA	NA	NA	NA	NA	NA	NA	NA	NA	NA	NA	Null	NA	NA
chr3	15451903	T	C	A->G	Alu	METTL6	intronic	NA	Null	NA	NA	NA	NA	NA	Null	NA	0.666667	Null	NA	NA	NA	Null	Null	0.833333	Null	NA	NA	NA	NA	NA	Null	NA	NA	NA	NA	NA	NA	NA	NA	NA	NA	NA	NA	NA	NA	NA	Null	NA	NA
chr3	48335650	T	C	A->G	Alu	NME6	UTR3	0.3	Null	Null	NA	Null	NA	Null	NA	Null	Null	Null	Null	NA	Null	0.105263	Null	Null	Null	Null	Null	NA	NA	NA	Null	NA	NA	Null	Null	NA	NA	NA	NA	Null	NA	Null	NA	NA	NA	Null	Null	Null	Null
chr3	58304378	A	G	A->G	Alu	RPP14	UTR3	0.2	Null	0.153846	NA	NA	NA	Null	Null	0.166667	Null	Null	Null	NA	Null	Null	Null	Null	Null	Null	Null	NA	NA	NA	Null	NA	Null	Null	NA	Null	Null	NA	Null	NA	NA	Null	NA	NA	NA	Null	Null	Null	Null
chr3	58304458	A	G	A->G	Alu	RPP14	UTR3	Null	0.3	Null	NA	NA	NA	Null	Null	Null	Null	0.1875	Null	NA	Null	0.136364	0.1	0.176471	Null	Null	Null	NA	NA	NA	Null	NA	Null	Null	NA	Null	NA	NA	Null	NA	Null	Null	NA	NA	NA	Null	Null	Null	Null
chr3	100083423	T	C	A->G	Alu	TOMM70A	UTR3	Null	Null	Null	NA	NA	Null	Null	Null	Null	Null	Null	Null	Null	Null	Null	Null	Null	Null	Null	Null	Null	Null	NA	Null	Null	Null	Null	Null	Null	Null	Null	Null	0.341463	Null	Null	Null	Null	NA	Null	Null	Null	Null
chr3	100083424	T	C	A->G	Alu	TOMM70A	UTR3	Null	Null	Null	NA	NA	Null	Null	Null	Null	Null	Null	Null	Null	Null	Null	Null	Null	Null	Null	Null	Null	Null	NA	Null	Null	0.121212	Null	Null	Null	Null	Null	Null	Null	0.205882	Null	Null	Null	NA	Null	Null	Null	Null
chr3	120500768	A	G	A->G	Alu	GTF2E1	UTR3	NA	Null	Null	NA	NA	NA	Null	Null	Null	Null	Null	Null	0.75	NA	0.157895	Null	Null	Null	Null	Null	Null	Null	NA	Null	Null	Null	Null	NA	NA	NA	NA	NA	Null	0.4	Null	NA	NA	NA	Null	Null	Null	Null
chr3	124802302	T	C	A->G	Alu	SLC12A8	UTR3	Null	0.190476	0.157895	NA	Null	Null	Null	Null	Null	Null	Null	Null	Null	Null	Null	Null	Null	Null	Null	Null	Null	NA	Null	Null	0.428571	Null	Null	Null	Null	Null	Null	Null	Null	Null	Null	Null	NA	Null	NA	NA	NA	NA
chr3	124802320	T	C	A->G	Alu	SLC12A8	UTR3	Null	Null	Null	NA	NA	Null	Null	Null	Null	0.266667	Null	Null	Null	Null	Null	0.122807	0.142857	Null	Null	0.142857	Null	NA	Null	Null	Null	Null	Null	Null	Null	Null	Null	Null	NA	Null	Null	Null	NA	Null	NA	NA	NA	NA
chr3	124802333	T	C	A->G	Alu	SLC12A8	UTR3	Null	Null	Null	NA	NA	Null	Null	Null	Null	Null	Null	Null	Null	Null	Null	Null	Null	Null	Null	0.176471	Null	NA	Null	Null	Null	Null	Null	Null	Null	0.2	0.160714	Null	NA	Null	Null	Null	NA	NA	NA	NA	NA	NA
chr3	124802394	T	C	A->G	Alu	SLC12A8	UTR3	0.153846	0.25	Null	NA	NA	Null	Null	Null	Null	Null	Null	Null	Null	NA	Null	Null	0.192308	Null	Null	Null	Null	NA	Null	Null	NA	Null	NA	Null	Null	Null	Null	Null	NA	Null	Null	Null	NA	NA	NA	NA	NA	NA
chr3	124802480	T	C	A->G	Alu	SLC12A8	UTR3	Null	Null	Null	NA	NA	Null	Null	Null	Null	Null	Null	Null	Null	NA	Null	0.113208	Null	Null	Null	Null	Null	NA	Null	0.461538	NA	Null	NA	Null	Null	Null	Null	Null	NA	Null	Null	Null	NA	Null	NA	NA	NA	NA
chr3	124802483	T	C	A->G	Alu	SLC12A8	UTR3	0.12	Null	Null	NA	NA	Null	Null	Null	Null	Null	Null	Null	Null	NA	Null	0.134615	Null	Null	0.176471	Null	Null	NA	Null	0.473684	NA	Null	NA	Null	Null	Null	Null	Null	NA	Null	Null	Null	NA	Null	NA	NA	NA	NA
chr3	137751524	A	G	A->G	Alu	CLDN18	UTR3	0.176471	0.12	0.272727	NA	NA	NA	NA	NA	NA	Null	Null	0.333333	Null	NA	Null	0.176471	Null	Null	Null	0.181818	NA	NA	NA	NA	NA	0.468085	NA	Null	NA	NA	Null	Null	Null	NA	Null	NA	NA	NA	NA	NA	NA	NA
chr3	149458873	T	C	A->G	Alu	COMMD2	UTR3	0.142857	0.151163	Null	Null	Null	Null	Null	Null	Null	Null	Null	Null	Null	Null	Null	Null	Null	Null	Null	Null	Null	Null	NA	Null	NA	NA	Null	Null	Null	Null	Null	Null	Null	Null	Null	NA	NA	NA	NA	NA	Null	NA
chr3	149458886	T	C	A->G	Alu	COMMD2	UTR3	0.2	0.219512	0.16	Null	Null	Null	Null	Null	Null	Null	Null	Null	Null	Null	Null	Null	Null	Null	Null	Null	Null	Null	NA	Null	NA	NA	Null	Null	Null	Null	Null	Null	Null	Null	Null	NA	NA	NA	NA	NA	Null	Null
chr3	149458962	T	C	A->G	Alu	COMMD2	UTR3	Null	Null	Null	Null	Null	0.12	Null	Null	Null	Null	Null	Null	Null	0.35	Null	Null	Null	Null	Null	Null	Null	Null	NA	Null	NA	Null	Null	Null	Null	Null	0.294118	Null	Null	Null	Null	NA	NA	NA	NA	Null	Null	Null
chr3	149459018	T	C	A->G	Alu	COMMD2	UTR3	Null	Null	Null	Null	Null	Null	Null	Null	Null	Null	Null	Null	0.176471	0.2	Null	Null	Null	Null	Null	Null	Null	NA	NA	Null	NA	NA	Null	Null	Null	Null	Null	Null	NA	Null	Null	NA	NA	NA	NA	NA	Null	NA
chr3	149459058	T	C	A->G	Alu	COMMD2	UTR3	Null	Null	Null	Null	Null	Null	Null	Null	Null	Null	Null	0.157895	Null	Null	Null	Null	Null	Null	Null	Null	Null	Null	NA	Null	NA	NA	Null	0.3	Null	Null	Null	Null	Null	Null	Null	NA	NA	NA	NA	NA	Null	NA
chr3	149459142	T	C	A->G	Alu	COMMD2	UTR3	0.290323	0.115385	0.15625	Null	Null	Null	Null	Null	Null	0.192308	Null	Null	Null	Null	Null	Null	Null	Null	Null	Null	Null	Null	NA	Null	NA	NA	Null	0.76	Null	Null	Null	0.133333	Null	Null	Null	NA	NA	NA	NA	NA	Null	NA
chr3	155480550	T	C	A->G	Alu	C3orf33	UTR3	0.152542	Null	0.144928	Null	Null	Null	Null	Null	Null	0.114754	Null	0.171875	Null	Null	0.163636	Null	0.126984	Null	Null	Null	Null	Null	Null	0.433333	Null	Null	NA	NA	0.4	Null	Null	Null	Null	Null	Null	Null	NA	NA	NA	NA	NA	NA
chr3	155480575	T	C	A->G	Alu	C3orf33	UTR3	0.133333	Null	Null	0.121839	0.135135	Null	0.15	Null	Null	0.140351	Null	Null	Null	Null	Null	Null	Null	Null	0.181818	Null	Null	Null	Null	Null	Null	Null	NA	NA	0.454545	Null	Null	0.48	Null	Null	Null	Null	Null	NA	NA	NA	NA	NA
chr3	155480708	T	C	A->G	Alu	C3orf33	UTR3	0.21875	0.354167	0.25	Null	Null	Null	Null	Null	Null	0.1	0.12766	0.25	Null	Null	0.138889	Null	Null	Null	0.21875	0.26087	Null	Null	Null	0.947368	Null	NA	NA	NA	Null	Null	0.833333	Null	NA	NA	0.444444	Null	Null	Null	NA	NA	NA	NA
chr3	155480722	T	C	A->G	Alu	C3orf33	UTR3	0.142857	0.105263	Null	Null	Null	Null	Null	Null	Null	0.214286	Null	Null	Null	Null	Null	Null	0.121212	Null	Null	0.277778	Null	Null	Null	Null	Null	NA	NA	NA	Null	Null	Null	Null	NA	NA	0.857143	Null	Null	Null	NA	NA	NA	NA
chr3	155480726	T	C	A->G	Alu	C3orf33	UTR3	Null	Null	0.111111	Null	Null	Null	Null	Null	Null	Null	0.116279	Null	Null	Null	Null	Null	Null	Null	Null	Null	Null	Null	Null	0.923077	Null	NA	NA	NA	Null	Null	Null	0.529412	NA	NA	Null	Null	Null	Null	NA	NA	NA	NA
chr3	155480868	T	C	A->G	Alu	C3orf33	UTR3	Null	0.25	Null	Null	Null	Null	Null	Null	Null	Null	Null	Null	Null	Null	Null	0.185185	Null	Null	Null	Null	0.183673	NA	NA	0.857143	NA	NA	NA	NA	NA	Null	Null	Null	Null	NA	Null	Null	NA	Null	NA	NA	NA	NA
chr3	155480948	T	C	A->G	Alu	C3orf33	UTR3	0.571429	0.196078	0.363636	Null	Null	Null	Null	Null	Null	0.444444	0.410256	0.457143	Null	Null	0.473684	0.263158	0.157895	0.151515	0.333333	Null	Null	Null	Null	0.222222	0.944444	Null	Null	NA	Null	Null	Null	Null	Null	0.875	Null	Null	NA	Null	NA	NA	NA	NA
chr3	155480951	T	C	A->G	Alu	C3orf33	UTR3	Null	Null	Null	Null	Null	Null	Null	Null	Null	0.105263	Null	0.146341	Null	Null	Null	Null	Null	Null	Null	Null	Null	Null	Null	Null	0.368421	Null	Null	NA	Null	Null	Null	Null	Null	Null	Null	Null	NA	Null	NA	NA	NA	NA
chr3	156259229	T	C	A->G	Alu	SSR3	UTR3	Null	0.416667	Null	Null	Null	Null	Null	Null	Null	Null	Null	NA	NA	Null	Null	Null	Null	NA	Null	0.411765	NA	NA	NA	Null	NA	NA	NA	NA	NA	NA	Null	NA	NA	NA	NA	NA	NA	NA	Null	NA	Null	NA
chr3	160154352	T	C	A->G	Alu	TRIM59	UTR3	Null	Null	Null	Null	Null	Null	Null	Null	0.255814	Null	Null	Null	Null	Null	Null	Null	Null	Null	Null	Null	Null	Null	NA	Null	NA	NA	Null	NA	NA	NA	Null	NA	Null	Null	0.416667	Null	NA	Null	NA	NA	Null	NA
chr3	160155066	T	C	A->G	Alu	TRIM59	UTR3	NA	NA	NA	NA	NA	NA	NA	NA	NA	NA	Null	Null	Null	Null	Null	Null	Null	Null	Null	Null	Null	Null	Null	Null	NA	Null	NA	Null	NA	0.277778	Null	0.235294	Null	Null	Null	Null	NA	NA	NA	NA	NA	NA
chr3	183529973	A	G	A->G	Alu	YEATS2	UTR3	Null	Null	Null	NA	Null	NA	Null	Null	Null	0.131579	Null	Null	Null	Null	Null	Null	Null	Null	Null	Null	0.296296	Null	NA	NA	Null	Null	Null	Null	Null	0.225806	Null	0.181818	Null	Null	Null	Null	NA	Null	Null	Null	Null	Null
chr3	185208871	T	C	A->G	Alu	TMEM41A	UTR3	Null	Null	Null	NA	Null	NA	Null	Null	Null	Null	Null	Null	Null	Null	0.1	Null	Null	Null	Null	0.112245	Null	Null	Null	Null	Null	Null	Null	Null	Null	Null	Null	Null	0.159091	0.321429	Null	Null	Null	Null	Null	Null	NA	Null
chr3	185208878	T	C	A->G	Alu	TMEM41A	UTR3	Null	Null	Null	NA	Null	NA	Null	Null	Null	0.102041	Null	Null	Null	Null	Null	Null	Null	Null	Null	Null	Null	Null	Null	Null	Null	0.142857	Null	Null	Null	Null	Null	Null	Null	Null	Null	Null	Null	Null	Null	Null	NA	Null
chr3	185209051	T	C	A->G	Alu	TMEM41A	UTR3	Null	Null	Null	NA	Null	Null	Null	Null	Null	Null	Null	Null	Null	0.115607	Null	Null	Null	Null	Null	Null	Null	Null	Null	Null	Null	Null	0.101124	Null	Null	Null	Null	Null	Null	Null	Null	Null	Null	Null	Null	Null	Null	Null
chr3	188595504	A	G	A->G	Alu	LPP	UTR3	Null	Null	Null	NA	NA	NA	Null	Null	NA	Null	Null	Null	NA	Null	Null	Null	Null	Null	NA	Null	Null	NA	Null	NA	Null	NA	NA	NA	NA	Null	Null	0.8	Null	NA	NA	NA	NA	NA	NA	NA	NA	NA
chr3	196663346	T	C	A->G	Alu	NCBP2	UTR3	Null	Null	Null	Null	Null	Null	Null	Null	Null	Null	0.12766	Null	Null	Null	Null	Null	Null	Null	Null	Null	Null	Null	Null	NA	Null	NA	Null	Null	Null	Null	Null	Null	Null	Null	0.166667	Null	Null	Null	Null	Null	Null	Null
chr4	67964	A	G	A->G	Alu	ZNF595	UTR3	NA	Null	NA	NA	NA	NA	NA	Null	Null	Null	NA	Null	Null	NA	0.473684	0.388889	Null	0.444444	NA	Null	Null	NA	NA	Null	NA	NA	Null	NA	Null	Null	Null	NA	NA	NA	NA	NA	NA	NA	Null	Null	Null	Null
chr4	1920597	A	G	A->G	Alu	WHSC1	intronic	Null	Null	0.132075	Null	Null	Null	Null	Null	Null	Null	Null	Null	Null	Null	Null	Null	Null	Null	Null	Null	Null	Null	Null	Null	Null	Null	Null	Null	Null	Null	Null	Null	Null	Null	Null	Null	Null	Null	Null	Null	Null	NA
chr4	1920674	A	G	A->G	Alu	WHSC1	intronic	Null	Null	Null	Null	Null	Null	Null	Null	Null	Null	Null	Null	Null	Null	Null	Null	Null	Null	Null	Null	Null	Null	Null	0.1625	Null	Null	Null	Null	Null	Null	Null	Null	Null	Null	Null	Null	Null	Null	Null	Null	Null	Null
chr4	1920735	A	G	A->G	Alu	WHSC1	intronic	Null	Null	Null	Null	Null	Null	Null	Null	Null	Null	Null	Null	Null	Null	Null	Null	Null	Null	Null	Null	Null	Null	Null	Null	Null	Null	Null	Null	Null	Null	Null	Null	Null	Null	Null	Null	0.138182	Null	Null	Null	Null	NA
chr4	4237905	T	C	A->G	Alu	TMEM128	UTR3	Null	Null	Null	Null	Null	Null	Null	Null	Null	Null	Null	Null	Null	Null	Null	Null	Null	Null	Null	Null	Null	Null	Null	Null	Null	Null	Null	Null	Null	Null	Null	Null	Null	Null	Null	Null	Null	Null	Null	0.294118	Null	Null
chr4	4237934	T	C	A->G	Alu	TMEM128	UTR3	Null	Null	Null	Null	Null	Null	Null	Null	Null	Null	Null	Null	Null	Null	Null	Null	Null	Null	Null	Null	0.153846	Null	Null	Null	Null	Null	Null	Null	Null	Null	Null	Null	Null	Null	Null	Null	Null	Null	Null	Null	Null	Null
chr4	4237979	T	C	A->G	Alu	TMEM128	UTR3	Null	Null	Null	Null	Null	Null	Null	Null	Null	0.114286	Null	Null	Null	Null	Null	Null	Null	Null	Null	Null	Null	Null	Null	0.108333	Null	Null	0.388889	Null	Null	0.12	Null	Null	Null	0.146341	Null	Null	Null	Null	Null	0.1875	Null	Null
chr4	17633891	T	C	A->G	Alu	FAM184B	UTR3	Null	Null	Null	Null	Null	Null	Null	Null	Null	Null	Null	Null	Null	Null	0.106061	Null	Null	Null	Null	Null	Null	Null	Null	Null	Null	Null	NA	Null	Null	Null	Null	Null	Null	Null	Null	0.104478	Null	Null	NA	NA	NA	Null
chr4	17633984	T	C	A->G	Alu	FAM184B	UTR3	Null	Null	Null	Null	Null	Null	Null	Null	Null	Null	0.125	Null	Null	Null	Null	Null	Null	Null	Null	Null	Null	Null	Null	Null	Null	Null	NA	Null	Null	0.122807	Null	Null	Null	Null	Null	Null	0.395349	Null	Null	NA	NA	Null
chr4	17633987	T	C	A->G	Alu	FAM184B	UTR3	Null	Null	Null	0.127273	Null	Null	Null	Null	Null	Null	Null	Null	Null	Null	Null	Null	Null	Null	0.116279	Null	Null	Null	Null	Null	Null	Null	Null	Null	Null	Null	Null	Null	Null	Null	Null	Null	Null	Null	Null	NA	NA	Null
chr4	17633993	T	C	A->G	Alu	FAM184B	UTR3	Null	Null	Null	Null	Null	Null	Null	Null	Null	Null	Null	Null	Null	Null	Null	Null	Null	Null	Null	Null	Null	Null	Null	Null	Null	Null	0.714286	Null	Null	Null	Null	Null	Null	Null	Null	Null	Null	Null	Null	NA	NA	Null
chr4	17802848	T	C	A->G	Alu	DCAF16	UTR3	NA	NA	NA	NA	NA	NA	NA	NA	NA	NA	NA	NA	NA	NA	NA	NA	NA	NA	NA	NA	NA	NA	NA	NA	NA	NA	NA	NA	NA	NA	NA	NA	NA	NA	NA	NA	NA	NA	NA	NA	0.310345	Null
chr4	20729610	A	G	A->G	Alu	PACRGL	UTR3	Null	Null	Null	Null	Null	Null	NA	Null	Null	Null	Null	Null	Null	0.4	Null	Null	Null	Null	Null	Null	Null	Null	NA	NA	NA	Null	NA	NA	Null	NA	Null	Null	Null	NA	0.235294	NA	NA	NA	Null	NA	NA	Null
chr4	39479015	A	G	A->G	Alu	LIAS	UTR3	0.190476	Null	Null	NA	Null	NA	Null	Null	Null	Null	Null	NA	NA	Null	0.416667	Null	Null	Null	Null	Null	Null	NA	Null	Null	NA	NA	Null	NA	Null	Null	NA	Null	NA	Null	Null	NA	NA	NA	Null	Null	Null	Null
chr4	39501385	T	C	A->G	Alu	UGDH	UTR3	Null	Null	Null	Null	Null	Null	Null	Null	Null	Null	Null	Null	Null	Null	Null	Null	0.121212	Null	Null	0.266667	Null	Null	Null	Null	Null	Null	NA	Null	0.133333	Null	0.206897	Null	Null	Null	Null	Null	Null	Null	Null	Null	Null	Null
chr4	39501425	T	C	A->G	Alu	UGDH	UTR3	Null	Null	Null	Null	0.125	Null	Null	Null	Null	Null	Null	Null	Null	Null	Null	0.148148	Null	0.171429	Null	Null	Null	Null	NA	Null	Null	Null	NA	NA	Null	Null	0.142857	Null	0.190476	Null	Null	NA	NA	0.304348	Null	Null	Null	Null
chr4	39501477	T	C	A->G	Alu	UGDH	UTR3	Null	Null	Null	Null	0.12	Null	Null	Null	Null	Null	Null	Null	Null	Null	Null	Null	Null	Null	Null	Null	Null	Null	NA	Null	Null	Null	NA	NA	Null	Null	Null	0.384615	Null	Null	Null	NA	NA	Null	Null	Null	Null	Null
chr4	88082491	T	C	A->G	Alu	KLHL8	UTR3	Null	Null	0.206897	Null	Null	Null	Null	Null	Null	0.1875	0.285714	Null	NA	Null	0.466667	Null	Null	0.230769	Null	0.333333	NA	NA	Null	NA	NA	Null	NA	Null	Null	NA	NA	Null	NA	NA	NA	NA	Null	Null	NA	Null	NA	NA
chr4	106767326	A	G	A->G	Alu	GSTCD	UTR3	NA	Null	Null	NA	Null	Null	NA	NA	NA	Null	NA	Null	0.416667	Null	Null	Null	Null	Null	Null	NA	NA	NA	NA	NA	NA	NA	NA	Null	Null	NA	NA	NA	NA	Null	0.714286	NA	Null	NA	Null	NA	NA	NA
chr4	139966877	A	G	A->G	Alu	CCRN4L	UTR3	NA	NA	NA	NA	NA	NA	Null	Null	NA	Null	0.5	Null	0.481481	0.75	Null	0.75	Null	Null	Null	Null	NA	Null	0.875	NA	NA	NA	NA	Null	NA	NA	Null	0.444444	Null	0.6	0.4	NA	NA	NA	Null	Null	Null	Null
chr4	139966881	A	G	A->G	Alu	CCRN4L	UTR3	Null	NA	NA	NA	NA	NA	Null	Null	Null	Null	Null	Null	0.225806	Null	Null	Null	Null	Null	Null	0.2	NA	Null	Null	NA	NA	NA	NA	Null	NA	NA	Null	Null	Null	Null	Null	NA	NA	NA	Null	Null	Null	Null
chr4	159630414	T	C	A->G	Alu	PPID	UTR3	Null	0.107143	0.136364	Null	Null	Null	Null	Null	Null	0.25	Null	Null	Null	Null	Null	Null	NA	Null	0.157895	Null	Null	Null	NA	NA	NA	NA	NA	NA	NA	NA	Null	Null	Null	NA	Null	NA	Null	NA	Null	Null	Null	Null
chr4	159630662	T	C	A->G	Alu	PPID	UTR3	0.4	0.115385	0.137931	Null	Null	Null	Null	Null	Null	Null	Null	Null	Null	Null	Null	Null	Null	Null	Null	Null	Null	NA	Null	NA	NA	0.733333	NA	NA	Null	NA	Null	Null	Null	Null	Null	NA	Null	NA	Null	Null	Null	Null
chr4	186433514	T	C	A->G	Alu	PDLIM3	intronic	Null	Null	Null	Null	Null	Null	Null	Null	Null	Null	Null	Null	Null	Null	Null	Null	Null	Null	Null	Null	Null	0.126126	Null	Null	NA	Null	Null	Null	0.4	0.119048	Null	Null	Null	Null	Null	Null	Null	Null	Null	NA	NA	NA
chr4	188925324	A	G	A->G	Alu	ZFP42	UTR3	NA	NA	NA	NA	NA	NA	NA	NA	NA	NA	NA	NA	NA	NA	NA	NA	NA	NA	NA	NA	NA	NA	NA	NA	NA	NA	NA	NA	NA	Null	NA	NA	NA	NA	NA	NA	NA	NA	Null	Null	Null	Null
chr4	188925574	A	G	A->G	Alu	ZFP42	UTR3	NA	NA	NA	NA	NA	NA	NA	NA	NA	NA	NA	NA	NA	NA	NA	NA	NA	NA	NA	NA	NA	NA	NA	NA	NA	NA	NA	NA	NA	NA	NA	NA	NA	NA	NA	NA	NA	NA	Null	Null	Null	Null
chr4	188925591	A	G	A->G	Alu	ZFP42	UTR3	NA	NA	NA	NA	NA	NA	NA	NA	NA	NA	NA	NA	NA	NA	NA	NA	NA	NA	NA	NA	NA	NA	NA	NA	NA	NA	NA	NA	NA	NA	NA	NA	NA	NA	NA	NA	NA	NA	Null	Null	Null	Null
chr4	188925845	A	G	A->G	Alu	ZFP42	UTR3	NA	NA	NA	NA	NA	NA	NA	NA	NA	NA	NA	NA	NA	NA	NA	NA	NA	NA	NA	NA	NA	NA	NA	NA	NA	NA	NA	NA	NA	NA	NA	NA	NA	NA	NA	NA	NA	NA	0.230769	Null	Null	Null
chr5	68505848	A	G	A->G	Alu	CENPH	UTR3	Null	Null	Null	Null	Null	Null	Null	Null	Null	Null	0.181818	Null	Null	Null	0.125	Null	Null	0.242424	0.222222	0.166667	Null	Null	Null	Null	Null	Null	Null	0.25	Null	Null	Null	Null	0.757576	Null	Null	Null	Null	Null	Null	Null	Null	Null
chr5	68505872	A	G	A->G	Alu	CENPH	UTR3	Null	Null	Null	Null	Null	Null	Null	Null	Null	Null	Null	0.230769	Null	Null	Null	Null	Null	Null	Null	Null	Null	Null	Null	Null	Null	Null	Null	Null	0.631579	Null	Null	0.290323	Null	Null	Null	0.2	Null	Null	Null	Null	Null	Null
chr5	68505967	A	G	A->G	Alu	CENPH	UTR3	Null	0.1875	0.205882	Null	0.343511	0.225352	Null	Null	Null	Null	Null	Null	Null	Null	Null	Null	Null	Null	Null	Null	Null	Null	Null	Null	NA	Null	NA	NA	NA	0.5	Null	Null	Null	Null	NA	Null	Null	Null	Null	Null	Null	Null
chr5	68506065	A	G	A->G	Alu	CENPH	UTR3	Null	Null	Null	Null	Null	Null	Null	Null	Null	Null	0.103448	Null	Null	Null	0.108108	Null	0.147059	Null	0.102564	Null	Null	Null	Null	Null	Null	Null	NA	Null	Null	Null	Null	Null	Null	Null	Null	Null	Null	Null	Null	Null	Null	Null
chr5	70953537	A	G	A->G	Alu	MCCC2	UTR3	Null	Null	0.12	NA	Null	Null	Null	Null	Null	Null	Null	Null	Null	NA	Null	Null	Null	Null	Null	Null	Null	Null	NA	Null	NA	NA	NA	0.172414	Null	Null	Null	Null	Null	Null	Null	Null	Null	Null	NA	NA	Null	NA
chr5	79923289	T	C	A->G	Alu	DHFR	UTR3	Null	Null	0.2	NA	Null	NA	Null	Null	Null	Null	Null	0.166667	Null	Null	0.227273	Null	Null	0.18	Null	Null	Null	NA	NA	Null	Null	Null	Null	Null	Null	0.5	0.222222	Null	Null	Null	0.173913	Null	NA	Null	Null	Null	Null	NA
chr5	80172144	A	G	A->G	Alu	MSH3	UTR3	0.228571	0.173077	0.271186	Null	Null	Null	Null	Null	Null	0.219512	0.125	0.137931	Null	Null	Null	0.210526	0.1875	0.208333	0.375	0.151515	Null	Null	Null	Null	Null	Null	NA	Null	Null	0.176471	Null	Null	Null	Null	0.25	NA	Null	Null	NA	NA	Null	NA
chr5	80172243	A	G	A->G	Alu	MSH3	UTR3	Null	Null	Null	Null	Null	Null	Null	Null	Null	Null	Null	Null	Null	Null	Null	Null	Null	Null	0.130435	Null	Null	Null	Null	NA	0.25	Null	NA	Null	Null	Null	NA	Null	Null	Null	NA	NA	Null	NA	NA	NA	Null	NA
chr5	80172244	A	G	A->G	Alu	MSH3	UTR3	Null	Null	Null	Null	Null	Null	Null	Null	Null	Null	Null	0.119048	Null	Null	Null	Null	Null	Null	Null	Null	0.8	Null	Null	NA	0.275862	Null	NA	Null	Null	Null	NA	Null	Null	Null	NA	NA	Null	NA	NA	NA	NA	NA
chr5	81550114	A	G	A->G	Alu	ATG10	UTR3	Null	Null	Null	NA	Null	Null	0.137255	Null	0.26	Null	Null	Null	0.666667	Null	Null	Null	Null	Null	Null	Null	Null	NA	Null	Null	NA	NA	NA	Null	Null	Null	NA	NA	NA	Null	Null	Null	NA	Null	NA	NA	NA	Null
chr5	95130557	A	G	A->G	Alu	RHOBTB3	UTR3	Null	Null	Null	Null	Null	Null	Null	Null	Null	Null	Null	Null	Null	Null	Null	Null	Null	Null	Null	Null	Null	Null	Null	Null	Null	Null	Null	0.2	0.285714	Null	Null	Null	Null	Null	Null	Null	Null	Null	NA	NA	Null	NA
chr5	95130659	A	G	A->G	Alu	RHOBTB3	UTR3	Null	Null	Null	Null	Null	Null	Null	Null	Null	Null	Null	Null	Null	Null	Null	Null	Null	Null	Null	Null	Null	Null	Null	Null	0.608696	Null	NA	Null	Null	0.105263	Null	Null	Null	Null	Null	Null	Null	0.135135	NA	NA	NA	NA
chr5	96429240	T	C	A->G	Alu	LIX1	UTR3	Null	Null	Null	NA	NA	NA	NA	Null	NA	NA	Null	Null	Null	Null	Null	0.230769	0.214286	0.136364	Null	0.147059	NA	NA	Null	NA	NA	Null	Null	NA	Null	Null	Null	Null	Null	Null	Null	NA	NA	NA	NA	NA	NA	NA
chr5	108671198	T	C	A->G	Non-Alu	PJA2	UTR3	0.368421	0.234043	0.133333	NA	Null	NA	Null	0.147059	0.25	Null	Null	0.121212	Null	Null	Null	0.130435	Null	0.269231	Null	0.142857	Null	0.165049	Null	Null	0.4	Null	Null	0.329545	0.54902	0.346154	0.447368	Null	0.470588	0.214286	Null	NA	Null	0.233333	NA	NA	NA	NA
chr5	121364222	A	G	A->G	Alu	SRFBP1	UTR3	NA	NA	Null	NA	Null	NA	NA	Null	Null	Null	NA	NA	NA	NA	Null	Null	Null	Null	Null	NA	NA	NA	NA	NA	NA	NA	NA	NA	NA	NA	NA	NA	NA	NA	0.3125	NA	NA	Null	Null	NA	NA	NA
chr5	121364223	A	G	A->G	Alu	SRFBP1	UTR3	NA	NA	Null	NA	NA	NA	NA	Null	Null	Null	NA	NA	NA	NA	0.3	Null	NA	Null	Null	NA	NA	NA	NA	NA	NA	NA	NA	NA	NA	NA	NA	NA	NA	NA	0.3125	NA	NA	Null	0.833333	NA	NA	NA
chr5	125961011	A	G	A->G	Alu	PHAX	UTR3	0.705882	0.458333	0.5	NA	NA	NA	Null	Null	Null	0.5	NA	0.714286	NA	Null	Null	Null	Null	0.444444	NA	0.75	Null	NA	NA	Null	NA	NA	NA	NA	Null	NA	Null	Null	NA	Null	NA	NA	Null	NA	Null	Null	Null	Null
chr5	127524038	A	G	A->G	Alu	SLC12A2	UTR3	0.176471	Null	Null	NA	Null	NA	Null	Null	Null	Null	Null	Null	Null	Null	0.111111	Null	Null	Null	Null	Null	Null	Null	Null	Null	Null	Null	Null	Null	Null	Null	Null	Null	Null	Null	Null	NA	NA	Null	NA	NA	NA	NA
chr5	127524176	A	G	A->G	Alu	SLC12A2	UTR3	Null	Null	Null	Null	Null	Null	Null	Null	Null	Null	Null	Null	Null	Null	0.133333	0.107692	0.114943	Null	Null	Null	Null	Null	Null	Null	Null	0.193548	Null	Null	Null	0.105263	0.326087	Null	Null	Null	Null	Null	Null	Null	NA	NA	NA	Null
chr5	133483481	A	G	A->G	Alu	TCF7	UTR3	Null	Null	Null	Null	Null	Null	Null	Null	Null	Null	Null	Null	Null	Null	Null	Null	Null	Null	Null	Null	Null	Null	Null	Null	0.155556	NA	Null	Null	NA	Null	Null	Null	Null	Null	0.222222	Null	Null	Null	NA	Null	Null	NA
chr5	133483505	A	G	A->G	Alu	TCF7	UTR3	Null	Null	Null	Null	Null	Null	Null	Null	Null	Null	Null	Null	Null	Null	0.1	Null	Null	0.148148	Null	Null	Null	Null	Null	Null	Null	NA	Null	Null	NA	Null	Null	Null	Null	Null	Null	Null	Null	NA	NA	Null	Null	NA
chr5	133483646	A	G	A->G	Alu	TCF7	UTR3	Null	Null	Null	Null	Null	NA	Null	NA	Null	Null	Null	Null	Null	NA	Null	Null	Null	Null	Null	Null	NA	Null	Null	Null	Null	Null	Null	Null	Null	Null	0.166667	0.428571	Null	Null	Null	NA	Null	NA	NA	NA	Null	NA
chr5	133483649	A	G	A->G	Alu	TCF7	UTR3	Null	Null	Null	Null	Null	NA	Null	NA	Null	Null	0.130435	Null	Null	NA	Null	Null	0.108108	Null	Null	Null	NA	Null	Null	Null	Null	Null	Null	Null	Null	Null	Null	Null	Null	Null	Null	NA	Null	NA	NA	NA	Null	NA
chr5	133738270	T	C	A->G	Alu	CDKN2AIPNL	UTR3	NA	Null	0.333333	NA	NA	NA	Null	Null	Null	Null	Null	0.214286	Null	Null	Null	Null	Null	Null	Null	Null	Null	NA	NA	Null	0.210526	NA	0.681818	Null	NA	NA	Null	Null	Null	Null	Null	NA	NA	NA	NA	NA	NA	NA
chr5	145138593	T	C	A->G	Alu	PRELID2	UTR3	0.111111	0.1	0.25	NA	NA	Null	Null	Null	Null	0.170732	Null	0.121951	NA	NA	0.2	Null	0.122449	0.208333	Null	Null	Null	NA	Null	Null	Null	Null	Null	NA	Null	Null	Null	Null	Null	Null	Null	Null	Null	Null	NA	NA	NA	NA
chr5	145138594	T	C	A->G	Alu	PRELID2	UTR3	0.217391	0.233333	0.166667	NA	NA	Null	Null	Null	Null	0.25	Null	0.142857	NA	NA	Null	0.27451	0.176471	0.22449	0.232558	0.255814	Null	NA	Null	0.189189	Null	Null	Null	NA	Null	Null	Null	Null	Null	Null	Null	Null	Null	Null	NA	NA	NA	NA
chr5	145138637	T	C	A->G	Alu	PRELID2	UTR3	Null	0.144578	Null	Null	Null	Null	Null	Null	Null	0.115702	0.123894	Null	Null	Null	0.106061	0.112782	Null	Null	Null	Null	Null	Null	Null	Null	Null	0.257576	Null	Null	Null	Null	Null	Null	0.12	Null	Null	Null	Null	Null	NA	Null	NA	NA
chr5	145138692	T	C	A->G	Alu	PRELID2	UTR3	Null	Null	Null	Null	Null	Null	Null	Null	Null	Null	Null	Null	Null	Null	Null	Null	Null	Null	Null	Null	Null	Null	Null	Null	Null	0.166667	0.136364	Null	Null	Null	Null	Null	Null	Null	Null	Null	Null	Null	NA	Null	NA	Null
chr5	145138701	T	C	A->G	Alu	PRELID2	UTR3	0.104167	Null	Null	Null	Null	Null	Null	Null	Null	Null	Null	Null	Null	Null	0.104938	Null	Null	Null	0.111111	Null	Null	Null	Null	0.149254	Null	0.304348	Null	Null	0.45098	0.102041	Null	Null	Null	Null	Null	Null	Null	Null	NA	Null	NA	Null
chr5	145138845	T	C	A->G	Alu	PRELID2	UTR3	Null	Null	Null	Null	Null	Null	Null	0.122449	0.164384	0.141791	Null	Null	0.292683	Null	0.135593	Null	0.145833	Null	0.139535	0.105882	0.136111	Null	Null	Null	Null	0.198113	Null	Null	Null	Null	0.2	Null	Null	Null	Null	Null	Null	Null	NA	NA	NA	Null
chr5	150648145	A	G	A->G	Non-Alu	GM2A	UTR3	Null	Null	Null	NA	Null	Null	Null	Null	Null	Null	Null	Null	NA	Null	Null	0.375	Null	Null	Null	0.238095	Null	NA	NA	Null	Null	NA	NA	NA	Null	Null	0.2	Null	Null	0.1875	Null	Null	NA	Null	NA	NA	NA	NA
chr5	156904785	T	C	A->G	Non-Alu	ADAM19	UTR3	Null	Null	Null	NA	Null	NA	Null	Null	Null	Null	Null	Null	Null	Null	Null	Null	Null	Null	Null	Null	Null	NA	Null	Null	Null	Null	Null	Null	Null	Null	Null	Null	Null	Null	Null	Null	NA	NA	NA	NA	NA	NA
chr5	159829493	T	C	A->G	Alu	SLU7	UTR3	Null	0.8	NA	NA	Null	NA	Null	Null	Null	0.461538	0.5	0.72	Null	Null	0.538462	0.388889	0.454545	0.75	0.357143	Null	Null	Null	NA	NA	NA	NA	NA	NA	NA	NA	Null	0.35	0.5	0.928571	Null	NA	NA	Null	Null	NA	NA	Null
chr5	175774259	T	C	A->G	Alu	KIAA1191	UTR3	Null	Null	0.466667	NA	NA	NA	Null	Null	NA	0.157895	0.136364	0.277778	Null	NA	Null	0.16	0.166667	Null	0.107143	Null	NA	NA	NA	Null	NA	Null	Null	Null	0.390244	0.368421	0.333333	Null	Null	Null	0.291667	Null	Null	NA	Null	Null	Null	Null
chr5	175774471	T	C	A->G	Alu	KIAA1191	UTR3	NA	NA	Null	NA	Null	NA	Null	Null	Null	Null	Null	Null	Null	Null	Null	Null	Null	Null	Null	0.130435	NA	NA	NA	Null	Null	Null	Null	Null	Null	Null	Null	Null	Null	Null	0.181818	Null	NA	NA	Null	Null	Null	Null
chr6	18129290	T	C	A->G	Alu	TPMT	UTR3	Null	0.375	0.214286	NA	NA	NA	Null	Null	Null	Null	Null	NA	Null	NA	Null	NA	NA	NA	NA	Null	NA	NA	NA	NA	NA	Null	NA	NA	Null	Null	NA	Null	NA	Null	NA	NA	NA	NA	NA	NA	NA	NA
chr6	18130515	T	C	A->G	Alu	TPMT	UTR3	Null	0.375	Null	Null	Null	NA	Null	Null	Null	NA	0.166667	Null	Null	Null	Null	Null	Null	Null	Null	Null	Null	Null	Null	Null	NA	0.444444	NA	Null	Null	0.2	Null	Null	Null	Null	Null	NA	NA	NA	NA	NA	NA	NA
chr6	34846013	T	C	A->G	Alu	TAF11	UTR3	Null	Null	Null	NA	Null	NA	Null	Null	Null	Null	0.3	Null	Null	Null	Null	Null	Null	Null	Null	NA	Null	Null	NA	NA	Null	NA	Null	Null	0.210526	Null	NA	Null	NA	Null	Null	NA	NA	NA	Null	Null	Null	Null
chr6	36458136	A	G	A->G	Alu	KCTD20	UTR3	Null	Null	Null	NA	NA	Null	Null	Null	Null	0.272727	Null	Null	Null	NA	Null	Null	0.266667	Null	Null	Null	Null	NA	Null	Null	NA	NA	NA	Null	NA	Null	NA	NA	NA	NA	NA	Null	NA	NA	NA	NA	NA	Null
chr6	42048297	A	G	A->G	Alu	TAF8	UTR3	Null	Null	Null	NA	Null	Null	NA	Null	Null	NA	Null	NA	NA	NA	Null	Null	Null	0.75	Null	Null	Null	NA	NA	NA	NA	NA	NA	NA	0.75	NA	NA	Null	NA	Null	NA	NA	Null	NA	Null	NA	Null	NA
chr6	42712487	T	C	A->G	Alu	TBCC	UTR3	Null	Null	Null	Null	Null	Null	Null	Null	Null	Null	Null	Null	Null	Null	Null	Null	Null	Null	Null	Null	Null	Null	Null	Null	Null	Null	Null	Null	Null	Null	Null	Null	Null	0.101266	Null	0.25	Null	Null	Null	Null	Null	Null
chr6	107017156	A	G	A->G	Alu	AIM1	UTR3	Null	Null	Null	NA	NA	NA	Null	0.142857	Null	Null	Null	Null	Null	Null	Null	Null	Null	Null	Null	Null	Null	Null	Null	NA	NA	Null	Null	Null	Null	Null	Null	Null	Null	Null	Null	0.172932	NA	Null	NA	NA	NA	Null
chr6	107017361	A	G	A->G	Alu	AIM1	UTR3	0.112903	Null	Null	NA	NA	NA	0.137255	Null	Null	Null	Null	Null	Null	Null	Null	Null	Null	Null	Null	Null	Null	Null	Null	0.75	Null	Null	Null	Null	Null	Null	Null	Null	0.121951	Null	Null	Null	NA	Null	NA	NA	NA	Null
chr6	107113927	A	G	A->G	Alu	QRSL1	UTR3	NA	NA	NA	NA	NA	NA	Null	Null	NA	NA	NA	Null	Null	Null	Null	Null	0.8	Null	NA	NA	Null	Null	NA	Null	Null	NA	Null	Null	NA	NA	0.678571	Null	Null	0.307692	0.4	NA	NA	NA	Null	Null	Null	Null
chr6	122765170	T	C	A->G	Alu	SERINC1	UTR3	Null	Null	Null	NA	Null	Null	Null	Null	Null	0.142857	Null	Null	Null	Null	Null	Null	Null	Null	Null	Null	Null	NA	NA	Null	NA	NA	NA	Null	Null	Null	0.136364	NA	Null	0.571429	NA	NA	Null	NA	Null	Null	Null	Null
chr6	150047159	T	C	A->G	Non-Alu	NUP43	UTR3	0.190476	0.193548	0.153846	Null	Null	Null	Null	Null	Null	0.45	0.285714	0.517241	Null	Null	0.333333	Null	0.181818	0.307692	0.5	0.344828	Null	Null	Null	0.367089	NA	0.735294	0.391304	0.290323	Null	0.558824	0.227273	0.291667	Null	Null	0.130435	Null	Null	Null	Null	Null	Null	Null
chr6	150047278	T	C	A->G	Alu	NUP43	UTR3	Null	Null	Null	Null	Null	Null	Null	Null	Null	0.428571	Null	Null	Null	Null	Null	Null	Null	Null	Null	Null	Null	Null	Null	Null	NA	Null	Null	Null	Null	Null	Null	0.176471	NA	Null	Null	Null	Null	Null	Null	Null	Null	NA
chr6	151163877	A	G	A->G	Alu	PLEKHG1	UTR3	0.423077	0.292683	0.282051	NA	Null	Null	Null	Null	Null	0.136364	0.2	0.15625	NA	NA	Null	0.166667	0.125	Null	Null	0.2	NA	NA	Null	Null	0.157895	Null	Null	Null	Null	NA	Null	Null	Null	Null	Null	NA	Null	NA	NA	NA	NA	NA
chr6	151163902	A	G	A->G	Alu	PLEKHG1	UTR3	0.47619	0.363636	0.352941	NA	Null	Null	Null	Null	Null	0.352941	Null	0.185185	Null	Null	Null	0.214286	0.142857	0.1	0.190476	0.176471	NA	NA	NA	Null	Null	0.3	NA	Null	Null	NA	Null	Null	Null	Null	Null	NA	Null	NA	NA	NA	NA	NA
chr7	2474155	A	G	A->G	Alu	CHST12	UTR3	Null	Null	Null	NA	NA	NA	Null	Null	Null	Null	Null	Null	Null	Null	Null	Null	0.162162	Null	Null	Null	NA	NA	NA	Null	0.34375	Null	NA	NA	NA	NA	NA	Null	NA	Null	NA	NA	Null	Null	NA	NA	NA	NA
chr7	2474171	A	G	A->G	Alu	CHST12	UTR3	Null	Null	Null	NA	NA	NA	Null	Null	Null	Null	Null	Null	NA	Null	Null	Null	Null	Null	Null	0.137931	NA	NA	NA	Null	0.608696	Null	NA	NA	NA	NA	NA	Null	NA	Null	NA	NA	NA	NA	NA	NA	NA	NA
chr7	12692467	A	G	A->G	Alu	SCIN	UTR3	0.164706	0.114286	Null	Null	NA	Null	Null	Null	Null	0.210526	0.15	0.166667	Null	Null	0.175439	0.177419	Null	0.27907	Null	Null	Null	0.239437	Null	Null	Null	0.36	Null	Null	0.451613	Null	Null	Null	Null	Null	Null	Null	NA	Null	NA	NA	NA	NA
chr7	12692651	A	G	A->G	Alu	SCIN	UTR3	0.15	Null	Null	NA	NA	Null	Null	Null	Null	Null	Null	Null	Null	Null	Null	Null	Null	Null	Null	0.14	Null	Null	Null	Null	NA	Null	Null	Null	Null	Null	0.5	Null	Null	Null	Null	NA	NA	NA	NA	NA	NA	NA
chr7	21941104	T	C	A->G	Alu	CDCA7L	UTR3	Null	Null	Null	NA	NA	Null	Null	Null	Null	Null	Null	Null	Null	Null	Null	Null	Null	Null	Null	Null	Null	Null	Null	0.155844	Null	Null	Null	Null	Null	Null	Null	0.103448	Null	Null	Null	Null	Null	Null	Null	NA	NA	Null
chr7	44841589	A	G	A->G	Alu	PPIA	UTR3	NA	NA	NA	NA	NA	NA	NA	NA	NA	Null	0.375	Null	NA	NA	Null	0.285714	Null	0.571429	Null	Null	NA	NA	NA	Null	NA	Null	0.428571	Null	Null	0.846154	NA	0.166667	0.75	0.102564	Null	NA	NA	NA	NA	NA	NA	NA
chr7	90015091	A	G	A->G	Alu	GTPBP10	UTR3	Null	Null	0.338983	NA	Null	Null	Null	Null	Null	0.402439	0.203704	0.246753	Null	Null	0.261905	0.352941	0.240964	0.3625	0.327869	0.342466	Null	Null	Null	0.411765	0.802817	Null	0.166667	0.2	0.347826	Null	0.5	0.371429	0.217391	0.459459	0.642857	Null	Null	Null	NA	NA	0.5	NA
chr7	90015224	A	G	A->G	Alu	GTPBP10	UTR3	Null	Null	Null	NA	Null	NA	Null	Null	Null	Null	Null	Null	Null	Null	Null	Null	Null	Null	0.105263	Null	Null	Null	Null	Null	NA	Null	0.315789	NA	Null	Null	Null	Null	Null	Null	Null	Null	NA	Null	NA	NA	Null	NA
chr7	90015268	A	G	A->G	Alu	GTPBP10	UTR3	Null	Null	Null	NA	Null	NA	Null	Null	Null	Null	Null	0.153846	Null	Null	Null	Null	Null	Null	Null	0.116667	Null	Null	Null	Null	Null	Null	Null	NA	Null	Null	Null	Null	Null	0.444444	0.142857	Null	NA	Null	NA	NA	Null	NA
chr7	90015363	A	G	A->G	Alu	GTPBP10	UTR3	Null	Null	Null	NA	NA	NA	Null	Null	Null	Null	Null	Null	Null	Null	Null	0.114286	Null	Null	Null	Null	Null	Null	Null	Null	Null	Null	Null	Null	Null	Null	0.129032	Null	Null	Null	0.318182	Null	Null	Null	NA	NA	NA	NA
chr7	90015908	A	G	A->G	Alu	GTPBP10	UTR3	Null	Null	0.142857	NA	Null	NA	Null	Null	Null	0.106383	0.129032	Null	Null	Null	Null	0.136364	Null	Null	Null	Null	Null	Null	Null	NA	Null	NA	NA	Null	NA	NA	Null	Null	Null	Null	Null	Null	NA	Null	NA	NA	NA	NA
chr7	90015976	A	G	A->G	Alu	GTPBP10	UTR3	Null	Null	Null	NA	Null	NA	Null	Null	Null	Null	Null	Null	Null	Null	Null	Null	Null	Null	Null	Null	Null	Null	Null	Null	Null	NA	NA	0.789474	NA	0.428571	Null	Null	0.108696	Null	Null	NA	NA	Null	NA	NA	Null	NA
chr7	100957850	T	C	A->G	Non-Alu	RABL5	UTR3	NA	NA	NA	NA	NA	NA	NA	Null	NA	NA	NA	NA	Null	NA	NA	NA	NA	NA	NA	NA	Null	NA	NA	NA	NA	NA	NA	NA	NA	NA	NA	NA	Null	NA	NA	NA	NA	NA	0.527778	Null	NA	NA
chr7	102097548	T	C	A->G	Alu	ALKBH4	UTR3	0.148936	Null	Null	NA	NA	NA	Null	Null	Null	Null	Null	Null	Null	Null	Null	Null	0.1875	Null	Null	Null	Null	NA	Null	NA	Null	Null	Null	Null	Null	Null	Null	Null	Null	Null	Null	NA	NA	Null	Null	NA	Null	Null
chr7	102097549	T	C	A->G	Alu	ALKBH4	UTR3	Null	Null	Null	NA	NA	NA	Null	Null	Null	Null	Null	Null	Null	Null	Null	Null	Null	Null	Null	Null	Null	NA	Null	NA	0.537037	Null	Null	Null	Null	Null	Null	Null	Null	0.5	Null	NA	NA	Null	Null	NA	Null	Null
chr7	102097565	T	C	A->G	Alu	ALKBH4	UTR3	Null	Null	Null	NA	NA	NA	Null	Null	Null	Null	Null	Null	Null	NA	Null	Null	0.214286	Null	Null	Null	Null	NA	Null	NA	Null	Null	Null	Null	Null	Null	Null	0.107143	Null	Null	Null	Null	NA	Null	Null	NA	Null	Null
chr7	102453566	T	C	A->G	Alu	FBXL13	UTR3	0.2	Null	Null	NA	Null	Null	Null	NA	Null	NA	Null	Null	0.75	Null	Null	Null	NA	Null	NA	NA	Null	NA	NA	Null	NA	Null	NA	NA	NA	NA	Null	NA	Null	0.5	Null	NA	NA	Null	NA	NA	NA	NA
chr7	105097434	T	C	A->G	Alu	PUS7	UTR3	Null	Null	Null	Null	Null	Null	Null	Null	Null	Null	Null	Null	Null	Null	Null	Null	Null	Null	Null	Null	Null	Null	Null	NA	Null	Null	Null	Null	Null	Null	Null	Null	NA	0.230769	Null	Null	NA	0.653846	NA	NA	NA	NA
chr7	105097502	T	C	A->G	Alu	PUS7	UTR3	Null	Null	Null	Null	Null	Null	0.131313	Null	Null	Null	Null	Null	Null	Null	0.214286	Null	Null	0.272727	Null	Null	Null	Null	Null	NA	Null	NA	NA	0.818182	Null	Null	Null	Null	NA	Null	Null	Null	NA	Null	NA	NA	NA	NA
chr7	105097573	T	C	A->G	Alu	PUS7	UTR3	Null	0.206897	Null	Null	0.190476	Null	Null	Null	Null	Null	Null	Null	Null	Null	Null	Null	Null	Null	0.25	Null	Null	Null	Null	0.235294	Null	Null	NA	0.615385	Null	Null	Null	Null	NA	Null	Null	Null	NA	Null	NA	NA	NA	NA
chr7	143550290	T	C	A->G	Alu	FAM115A	UTR3	Null	Null	Null	NA	Null	NA	Null	Null	Null	Null	Null	Null	Null	Null	Null	Null	Null	Null	Null	Null	Null	Null	NA	Null	Null	0.933333	Null	Null	Null	Null	Null	Null	Null	0.115385	Null	Null	NA	NA	NA	NA	Null	NA
chr7	148800344	T	C	A->G	Alu	ZNF425	UTR3	Null	Null	Null	NA	NA	NA	Null	0.130435	Null	Null	Null	Null	Null	NA	Null	Null	Null	Null	Null	Null	Null	NA	Null	Null	Null	NA	0.916667	Null	Null	NA	Null	Null	Null	Null	NA	Null	Null	Null	Null	Null	NA	NA
chr7	148800518	T	C	A->G	Alu	ZNF425	UTR3	Null	Null	Null	Null	Null	NA	Null	Null	Null	Null	Null	Null	Null	Null	0.111111	Null	Null	Null	Null	Null	Null	Null	Null	Null	0.473684	NA	Null	Null	Null	Null	Null	Null	Null	Null	Null	Null	0.320755	Null	Null	NA	Null	NA
chr7	151057744	A	G	A->G	Alu	NUB1	UTR3	Null	NA	Null	Null	Null	NA	Null	NA	Null	Null	Null	Null	Null	Null	Null	0.272727	NA	Null	Null	Null	Null	NA	NA	Null	Null	Null	Null	NA	NA	Null	NA	Null	NA	0.357143	Null	NA	Null	NA	Null	Null	NA	Null
chr7	151057774	A	G	A->G	Alu	NUB1	UTR3	Null	NA	Null	Null	Null	NA	Null	NA	Null	Null	0.363636	Null	Null	Null	Null	Null	Null	Null	Null	Null	Null	NA	NA	Null	Null	Null	0.222222	NA	NA	Null	NA	Null	NA	Null	Null	NA	NA	NA	Null	NA	NA	Null
chr7	151057830	A	G	A->G	Alu	NUB1	UTR3	Null	Null	Null	Null	Null	NA	Null	Null	NA	Null	Null	Null	Null	Null	Null	Null	Null	0.235294	Null	Null	Null	NA	NA	0.283019	Null	Null	Null	NA	NA	Null	NA	Null	NA	Null	0.375	NA	Null	NA	Null	NA	NA	Null
chr8	10582440	T	C	A->G	Alu	SOX7	UTR3	0.2	Null	Null	NA	Null	NA	Null	Null	Null	Null	Null	Null	Null	Null	0.15	Null	Null	Null	Null	Null	Null	NA	Null	NA	NA	Null	Null	NA	NA	Null	NA	Null	Null	Null	Null	Null	NA	Null	NA	NA	NA	NA
chr8	15556449	A	G	A->G	Alu	TUSC3	intronic	0.357143	Null	Null	Null	Null	0.191667	Null	Null	Null	Null	Null	Null	Null	0.104	Null	Null	Null	Null	Null	Null	Null	Null	Null	NA	NA	NA	NA	NA	NA	Null	NA	NA	NA	Null	Null	NA	NA	Null	NA	NA	NA	NA
chr8	15556456	A	G	A->G	Alu	TUSC3	intronic	Null	Null	Null	Null	Null	Null	Null	0.146341	Null	Null	Null	Null	Null	0.107143	Null	Null	Null	Null	Null	Null	Null	Null	Null	NA	NA	NA	NA	NA	NA	Null	NA	NA	NA	Null	Null	NA	NA	Null	NA	NA	NA	NA
chr8	15556473	A	G	A->G	Alu	TUSC3	intronic	Null	Null	Null	0.126126	Null	0.159722	Null	Null	Null	Null	NA	Null	Null	Null	Null	Null	Null	Null	Null	Null	Null	Null	Null	NA	NA	NA	NA	NA	NA	Null	NA	NA	NA	NA	Null	NA	NA	0.106383	NA	NA	NA	NA
chr8	15556546	A	G	A->G	Alu	TUSC3	intronic	Null	Null	Null	Null	Null	Null	Null	Null	Null	Null	Null	Null	Null	Null	Null	Null	Null	Null	Null	Null	Null	Null	Null	NA	NA	NA	NA	NA	NA	Null	NA	Null	NA	Null	Null	NA	Null	0.431818	NA	NA	NA	NA
chr8	15556585	A	G	A->G	Alu	TUSC3	intronic	0.12	Null	0.25	Null	Null	0.131737	Null	0.142857	Null	0.166667	Null	Null	Null	Null	Null	Null	Null	Null	Null	Null	Null	Null	0.375	NA	NA	NA	Null	NA	NA	Null	NA	Null	NA	Null	Null	NA	Null	Null	NA	NA	NA	NA
chr8	15556625	A	G	A->G	Alu	TUSC3	intronic	Null	Null	Null	Null	Null	Null	Null	Null	Null	Null	Null	Null	Null	Null	Null	Null	0.142857	0.173913	Null	Null	Null	Null	Null	NA	NA	NA	Null	NA	NA	Null	NA	Null	NA	Null	Null	NA	Null	Null	NA	NA	NA	NA
chr8	22213337	A	G	A->G	Alu	PIWIL2	UTR3	Null	Null	Null	NA	Null	Null	Null	Null	Null	Null	Null	Null	Null	Null	Null	Null	Null	Null	Null	Null	Null	NA	Null	Null	NA	Null	0.37931	Null	Null	Null	Null	Null	Null	Null	Null	Null	Null	Null	NA	Null	Null	Null
chr8	22213375	A	G	A->G	Alu	PIWIL2	UTR3	Null	Null	Null	NA	Null	Null	Null	Null	Null	Null	Null	Null	Null	Null	Null	Null	Null	Null	Null	Null	Null	Null	Null	0.272727	Null	Null	Null	Null	0.277778	Null	Null	Null	Null	Null	Null	Null	Null	Null	NA	Null	Null	Null
chr8	22878161	T	C	A->G	Alu	TNFRSF10B	UTR3	Null	Null	Null	NA	Null	NA	Null	Null	Null	Null	Null	Null	Null	Null	Null	Null	0.375	Null	Null	Null	Null	NA	NA	Null	NA	NA	NA	NA	NA	NA	NA	0.666667	NA	NA	NA	NA	NA	NA	NA	NA	NA	Null
chr8	30428189	A	G	A->G	Non-Alu	RBPMS	UTR3	0.666667	Null	NA	NA	Null	Null	NA	Null	0.5	NA	NA	NA	NA	Null	Null	Null	Null	NA	Null	Null	NA	NA	NA	Null	NA	NA	NA	NA	NA	NA	Null	Null	NA	NA	NA	NA	NA	NA	NA	NA	NA	NA
chr8	48889564	A	G	A->G	Alu	MCM4	UTR3	0.129032	Null	0.137931	NA	Null	Null	Null	Null	Null	Null	0.129032	Null	Null	Null	0.113636	Null	Null	0.131579	Null	Null	Null	Null	Null	Null	Null	Null	0.265306	Null	Null	Null	Null	Null	Null	Null	Null	Null	Null	Null	Null	0.203704	Null	Null
chr8	48889633	A	G	A->G	Alu	MCM4	UTR3	Null	Null	0.777778	Null	Null	NA	Null	0.633333	0.538462	Null	0.577778	0.686275	Null	Null	0.661538	Null	0.642857	Null	0.707692	0.582278	Null	0.578947	0.491228	0.531915	Null	Null	Null	0.673913	Null	0.65625	0.596154	0.675676	Null	0.581395	0.209302	0.586957	0.662252	Null	0.333333	Null	Null	Null
chr8	48889745	A	G	A->G	Alu	MCM4	UTR3	Null	Null	Null	NA	Null	NA	Null	Null	Null	0.130435	Null	Null	Null	Null	Null	0.142857	Null	Null	Null	Null	Null	Null	Null	Null	Null	Null	0.4	Null	Null	Null	Null	Null	Null	Null	Null	Null	Null	Null	Null	Null	Null	Null
chr8	48889746	A	G	A->G	Alu	MCM4	UTR3	Null	Null	Null	NA	Null	NA	Null	Null	Null	Null	Null	Null	Null	Null	Null	Null	Null	Null	Null	Null	Null	Null	Null	Null	Null	Null	0.545455	Null	Null	Null	0.113208	Null	Null	Null	Null	Null	Null	Null	Null	Null	Null	Null
chr8	56737584	A	G	A->G	Alu	TGS1	UTR3	Null	Null	Null	Null	Null	NA	Null	Null	0.135135	Null	Null	Null	Null	Null	Null	Null	Null	Null	Null	Null	Null	Null	NA	Null	Null	Null	Null	Null	Null	Null	Null	Null	Null	Null	0.142857	Null	Null	Null	Null	Null	Null	Null
chr8	95140177	T	C	A->G	Alu	CDH17	UTR3	Null	Null	Null	NA	Null	NA	Null	Null	Null	Null	Null	Null	0.19403	Null	Null	0.230769	Null	Null	Null	Null	Null	Null	Null	NA	NA	NA	NA	Null	Null	Null	Null	Null	Null	Null	Null	NA	Null	NA	NA	Null	Null	NA
chr8	95140269	T	C	A->G	Alu	CDH17	UTR3	NA	0.142857	Null	NA	Null	NA	Null	Null	Null	Null	Null	Null	Null	Null	Null	Null	Null	0.16129	Null	Null	Null	Null	Null	NA	NA	NA	NA	0.384615	Null	Null	Null	Null	Null	Null	Null	NA	Null	NA	NA	Null	Null	NA
chr8	100889290	A	G	A->G	Alu	VPS13B	UTR3	Null	Null	0.1	Null	Null	Null	Null	Null	Null	Null	Null	0.130435	Null	Null	Null	Null	Null	Null	Null	Null	Null	Null	Null	0.369565	Null	Null	NA	Null	Null	Null	Null	Null	Null	Null	0.135135	Null	Null	Null	Null	NA	NA	NA
chr8	104412131	T	C	A->G	Alu	SLC25A32	UTR3	Null	Null	0.25	NA	NA	NA	Null	NA	NA	Null	Null	Null	NA	NA	Null	Null	Null	Null	Null	Null	NA	NA	NA	NA	NA	NA	NA	Null	0.529412	Null	Null	Null	Null	Null	Null	Null	Null	NA	Null	Null	Null	Null
chr9	15461349	A	G	A->G	Alu	SNAPC3	UTR3	0.266667	0.4	Null	NA	Null	Null	NA	NA	Null	Null	Null	NA	Null	Null	Null	NA	Null	NA	Null	NA	NA	Null	NA	Null	NA	NA	NA	NA	NA	NA	NA	NA	Null	NA	NA	NA	NA	NA	Null	NA	Null	NA
chr9	15461440	A	G	A->G	Alu	SNAPC3	UTR3	Null	Null	Null	NA	Null	NA	NA	NA	NA	Null	0.25	Null	Null	Null	Null	Null	Null	0.428571	Null	Null	NA	Null	NA	NA	NA	Null	NA	NA	NA	NA	NA	NA	Null	NA	NA	NA	NA	NA	Null	Null	Null	NA
chr9	19373161	A	G	A->G	Non-Alu	DENND4C	UTR3	NA	Null	Null	NA	NA	NA	NA	NA	NA	NA	NA	NA	NA	NA	Null	NA	0.8	Null	NA	NA	NA	NA	NA	NA	NA	NA	NA	NA	NA	NA	NA	NA	NA	NA	NA	0.619048	Null	NA	NA	NA	NA	NA
chr9	37503350	A	G	A->G	Alu	POLR1E	UTR3	Null	Null	Null	NA	Null	NA	Null	Null	Null	Null	Null	Null	Null	NA	Null	Null	Null	Null	Null	Null	Null	NA	Null	Null	Null	Null	Null	Null	0.160494	Null	Null	Null	Null	Null	Null	Null	Null	Null	Null	Null	Null	Null
chr9	37503364	A	G	A->G	Alu	POLR1E	UTR3	0.106383	Null	Null	NA	Null	NA	Null	Null	Null	Null	Null	Null	Null	NA	Null	Null	Null	Null	Null	Null	Null	NA	Null	0.196429	Null	Null	Null	Null	Null	Null	Null	Null	Null	Null	Null	Null	Null	Null	Null	Null	Null	Null
chr9	37503374	A	G	A->G	Alu	POLR1E	UTR3	Null	Null	Null	NA	Null	NA	Null	Null	Null	Null	Null	Null	Null	NA	Null	Null	Null	Null	Null	0.1125	Null	NA	Null	Null	Null	Null	Null	Null	Null	Null	Null	Null	Null	Null	0.146341	Null	Null	Null	Null	Null	Null	Null
chr9	37503495	A	G	A->G	Alu	POLR1E	UTR3	Null	Null	Null	NA	Null	NA	Null	Null	Null	Null	Null	Null	Null	Null	Null	Null	Null	Null	Null	Null	Null	NA	Null	0.349206	Null	Null	Null	0.17284	Null	Null	0.1	Null	0.152542	Null	Null	Null	Null	Null	Null	Null	Null	Null
chr9	37503538	A	G	A->G	Alu	POLR1E	UTR3	0.153846	0.130435	Null	NA	Null	NA	Null	Null	Null	0.125	Null	0.133333	Null	Null	0.142857	0.142857	Null	0.111111	0.148148	0.118421	Null	Null	Null	Null	Null	Null	Null	Null	Null	Null	Null	Null	0.253731	0.256757	0.254717	Null	Null	Null	Null	0.130952	Null	Null
chr9	74588024	A	G	A->G	Alu	C9orf85	UTR3	NA	NA	Null	NA	NA	NA	NA	NA	NA	NA	Null	Null	Null	NA	NA	NA	NA	NA	NA	NA	NA	NA	NA	NA	NA	NA	NA	NA	NA	Null	NA	NA	NA	NA	NA	NA	NA	NA	Null	Null	Null	0.148148
chr9	94841575	T	C	A->G	Alu	SPTLC1	UTR3	Null	Null	Null	Null	Null	Null	Null	Null	Null	Null	NA	Null	Null	0.103896	Null	Null	Null	Null	Null	Null	Null	Null	Null	Null	NA	NA	NA	Null	Null	Null	NA	0.3125	NA	NA	Null	Null	NA	NA	NA	NA	NA	NA
chr9	100886486	T	C	A->G	Alu	CORO2A	UTR3	Null	Null	Null	NA	Null	NA	Null	Null	Null	Null	Null	Null	Null	Null	0.153846	Null	Null	Null	Null	Null	Null	Null	Null	NA	NA	NA	0.4	Null	Null	Null	NA	Null	Null	Null	Null	Null	NA	NA	NA	NA	NA	NA
chr9	100886491	T	C	A->G	Alu	CORO2A	UTR3	Null	Null	Null	NA	Null	NA	Null	Null	0.16	Null	Null	Null	Null	Null	0.222222	Null	Null	0.208333	Null	Null	Null	Null	Null	NA	NA	NA	Null	Null	0.333333	Null	NA	Null	Null	Null	Null	Null	NA	NA	NA	NA	NA	NA
chr9	113205038	T	C	A->G	Alu	SVEP1	UTR3	0.3	Null	NA	NA	NA	NA	NA	0.4	NA	Null	NA	NA	Null	Null	Null	NA	NA	NA	Null	NA	NA	NA	Null	NA	NA	Null	NA	NA	NA	NA	NA	NA	NA	NA	NA	NA	NA	NA	NA	NA	NA	NA
chr9	116078032	T	C	A->G	Alu	WDR31	UTR3	0.8	NA	Null	NA	NA	NA	NA	Null	NA	Null	Null	0.352941	NA	NA	0.35	0.2	0.15	Null	NA	Null	NA	NA	NA	NA	NA	NA	NA	NA	NA	NA	Null	NA	NA	NA	0.857143	Null	NA	NA	NA	NA	NA	NA
chr9	124102884	T	C	A->G	Alu	STOM	UTR3	NA	Null	NA	NA	NA	NA	NA	NA	NA	NA	Null	Null	Null	NA	Null	Null	NA	Null	NA	0.6	NA	NA	Null	NA	NA	NA	NA	Null	Null	Null	Null	0.8	NA	NA	Null	NA	NA	Null	Null	Null	Null	Null
chr9	131019062	T	C	A->G	Alu	GOLGA2	UTR3	Null	Null	Null	NA	Null	Null	Null	Null	Null	Null	Null	Null	Null	Null	Null	Null	Null	Null	Null	Null	Null	Null	0.121951	0.4	0.121951	Null	Null	Null	Null	Null	Null	Null	Null	Null	Null	Null	NA	NA	Null	Null	Null	Null
chr9	131019068	T	C	A->G	Alu	GOLGA2	UTR3	Null	Null	Null	NA	Null	Null	Null	Null	Null	Null	Null	Null	Null	Null	Null	Null	Null	Null	Null	Null	Null	Null	Null	0.415094	Null	0.461538	Null	Null	Null	Null	0.117647	Null	Null	0.176471	0.258065	Null	NA	NA	Null	Null	Null	Null
chr9	131071601	T	C	A->G	Alu	TRUB2	UTR3	Null	Null	Null	NA	Null	NA	Null	Null	Null	Null	Null	Null	Null	Null	Null	Null	Null	Null	Null	Null	Null	Null	NA	Null	Null	Null	Null	Null	Null	Null	Null	0.153846	Null	Null	Null	Null	NA	NA	Null	0.473684	Null	Null
chr9	139335555	T	C	A->G	Non-Alu	SEC16A	UTR3	NA	Null	Null	NA	NA	NA	NA	NA	NA	Null	Null	Null	NA	NA	NA	Null	Null	NA	Null	Null	NA	NA	NA	Null	NA	Null	NA	NA	NA	NA	0.444444	Null	Null	Null	Null	Null	NA	Null	Null	NA	NA	Null
chr10	401896	T	C	A->G	Alu	DIP2C	UTR3	NA	NA	NA	NA	Null	Null	NA	Null	0.875	Null	NA	0.666667	0.8	Null	NA	Null	0.888889	NA	NA	NA	NA	Null	NA	Null	NA	NA	NA	NA	Null	NA	Null	NA	NA	NA	NA	Null	NA	NA	NA	NA	NA	NA
chr10	401899	T	C	A->G	Alu	DIP2C	UTR3	NA	NA	NA	NA	Null	Null	NA	Null	0.75	Null	NA	Null	Null	Null	NA	Null	0.555556	Null	NA	NA	NA	Null	NA	Null	NA	NA	NA	NA	Null	NA	Null	NA	NA	NA	NA	Null	NA	NA	NA	NA	NA	NA
chr10	12162999	A	G	A->G	Alu	DHTKD1	UTR3	Null	Null	Null	NA	0.235294	Null	Null	Null	Null	0.111111	Null	Null	Null	Null	Null	Null	Null	Null	Null	Null	Null	Null	Null	NA	Null	NA	NA	Null	Null	Null	Null	Null	Null	NA	Null	Null	Null	Null	NA	Null	NA	NA
chr10	12163206	A	G	A->G	Alu	DHTKD1	UTR3	Null	Null	Null	NA	NA	NA	Null	NA	NA	Null	Null	Null	NA	NA	Null	0.1	Null	Null	Null	Null	NA	NA	NA	Null	Null	NA	NA	Null	Null	NA	Null	Null	Null	Null	Null	Null	NA	NA	NA	NA	NA	NA
chr10	12163207	A	G	A->G	Alu	DHTKD1	UTR3	Null	Null	Null	NA	NA	NA	Null	NA	NA	Null	Null	Null	NA	NA	Null	Null	0.142857	Null	Null	Null	NA	NA	NA	Null	0.354839	NA	NA	Null	Null	NA	Null	0.208333	Null	Null	Null	Null	NA	NA	NA	NA	NA	NA
chr10	12867864	A	G	A->G	Alu	CAMK1D	UTR3	0.1	Null	Null	NA	Null	NA	Null	Null	Null	Null	Null	Null	Null	Null	Null	Null	Null	Null	Null	Null	Null	NA	Null	Null	NA	Null	NA	Null	Null	0.458333	Null	Null	Null	NA	Null	NA	NA	NA	NA	NA	NA	NA
chr10	12867907	A	G	A->G	Alu	CAMK1D	UTR3	Null	Null	0.176471	NA	Null	NA	Null	Null	Null	Null	Null	0.1875	Null	Null	Null	Null	Null	0.153846	Null	0.285714	Null	NA	Null	Null	NA	Null	NA	Null	Null	Null	Null	Null	Null	NA	Null	NA	NA	NA	NA	NA	NA	NA
chr10	13734241	T	C	A->G	Alu	FRMD4A	intronic	Null	Null	Null	Null	Null	Null	Null	Null	Null	Null	Null	Null	Null	Null	Null	0.125	Null	Null	Null	Null	Null	Null	Null	Null	Null	Null	Null	Null	Null	Null	Null	Null	Null	Null	Null	Null	NA	Null	NA	NA	NA	Null
chr10	13734347	T	C	A->G	Alu	FRMD4A	intronic	Null	Null	Null	Null	Null	Null	Null	Null	Null	Null	0.125	Null	Null	Null	Null	Null	Null	Null	Null	Null	Null	Null	Null	Null	Null	Null	Null	0.113636	Null	Null	Null	Null	Null	Null	Null	Null	NA	Null	NA	NA	NA	NA
chr10	16792980	T	C	A->G	Alu	RSU1	intronic	Null	Null	Null	NA	NA	NA	Null	Null	Null	Null	Null	Null	Null	Null	0.304348	0.166667	Null	Null	0.25	Null	NA	NA	Null	Null	Null	NA	NA	Null	Null	Null	Null	Null	0.3125	Null	Null	NA	NA	NA	NA	NA	NA	NA
chr10	27400402	T	C	A->G	Alu	YME1L1	UTR3	Null	Null	Null	NA	Null	NA	Null	Null	Null	Null	Null	Null	Null	Null	Null	Null	Null	0.142857	Null	Null	Null	NA	Null	NA	NA	NA	Null	NA	Null	NA	NA	Null	0.115385	Null	NA	NA	Null	NA	NA	NA	Null	Null
chr10	38347417	A	G	A->G	Alu	ZNF33A	UTR3	Null	NA	Null	NA	NA	NA	NA	Null	NA	0.75	NA	NA	NA	NA	0.333333	Null	NA	NA	NA	NA	NA	NA	NA	NA	Null	NA	NA	NA	Null	NA	NA	NA	Null	Null	NA	NA	NA	NA	NA	NA	NA	NA
chr10	79736163	T	C	A->G	Alu	POLR3A	UTR3	Null	Null	Null	NA	Null	Null	Null	0.1125	Null	Null	Null	Null	Null	Null	Null	Null	Null	Null	Null	Null	NA	NA	Null	NA	NA	NA	Null	Null	Null	Null	NA	Null	Null	0.363636	Null	NA	NA	Null	Null	Null	Null	Null
chr10	94413895	A	G	A->G	Alu	KIF11	UTR3	Null	Null	Null	NA	NA	NA	Null	Null	Null	Null	Null	Null	Null	Null	0.121212	Null	Null	Null	0.130435	Null	0.419355	NA	Null	NA	Null	Null	Null	0.666667	Null	Null	Null	Null	Null	Null	0.619048	Null	NA	Null	Null	NA	Null	Null
chr10	115991578	A	G	A->G	Alu	TDRD1	UTR3	Null	Null	Null	NA	Null	Null	Null	Null	Null	Null	Null	Null	Null	Null	Null	Null	Null	Null	Null	Null	Null	Null	Null	0.333333	Null	Null	Null	Null	Null	Null	Null	Null	Null	Null	Null	Null	NA	Null	NA	NA	Null	Null
chr10	115991632	A	G	A->G	Alu	TDRD1	UTR3	0.114286	0.169643	0.147059	NA	Null	Null	Null	Null	Null	0.145161	Null	Null	Null	Null	0.101852	Null	Null	Null	Null	Null	Null	Null	Null	Null	Null	Null	Null	Null	Null	0.333333	Null	Null	Null	Null	0.219512	Null	NA	Null	NA	NA	NA	Null
chr10	118424673	T	C	A->G	Alu	C10orf82	intronic	NA	Null	Null	NA	NA	NA	Null	Null	Null	0.375	Null	Null	Null	NA	0.1875	Null	Null	Null	Null	Null	NA	NA	NA	Null	NA	Null	Null	Null	Null	Null	0.833333	Null	NA	NA	0.285714	Null	NA	Null	NA	NA	NA	NA
chr10	118424833	T	C	A->G	Alu	C10orf82	intronic	NA	Null	NA	NA	NA	NA	Null	NA	NA	Null	Null	0.176471	Null	NA	0.153846	Null	Null	Null	0.25641	0.2	NA	Null	Null	Null	Null	Null	Null	NA	NA	Null	Null	0.230769	NA	Null	0.214286	Null	Null	Null	NA	NA	NA	NA
chr11	18500618	A	G	A->G	Alu	LDHAL6A	UTR3	Null	Null	Null	NA	Null	NA	Null	Null	Null	Null	Null	Null	Null	Null	0.117647	Null	Null	Null	Null	Null	Null	NA	NA	Null	Null	0.56	NA	Null	Null	Null	0.16129	0.142857	Null	Null	Null	NA	NA	NA	Null	NA	NA	NA
chr11	18500669	A	G	A->G	Alu	LDHAL6A	UTR3	Null	Null	Null	NA	Null	NA	Null	Null	Null	Null	Null	Null	Null	Null	Null	Null	Null	Null	0.111111	Null	Null	NA	Null	Null	Null	Null	NA	Null	0.219512	Null	Null	Null	Null	Null	Null	NA	NA	NA	Null	NA	NA	NA
chr11	18500741	A	G	A->G	Alu	LDHAL6A	UTR3	Null	Null	Null	Null	Null	NA	Null	Null	0.230769	Null	Null	Null	Null	Null	0.123077	Null	Null	Null	Null	Null	NA	NA	Null	0.323529	Null	Null	NA	Null	Null	Null	Null	Null	Null	Null	Null	NA	Null	NA	Null	NA	NA	NA
chr11	31474403	T	C	A->G	Alu	IMMP1L	intronic	Null	Null	Null	NA	NA	NA	Null	Null	Null	Null	Null	Null	NA	Null	Null	Null	Null	Null	Null	Null	Null	NA	NA	NA	NA	Null	NA	NA	Null	0.304348	Null	Null	Null	Null	NA	NA	NA	NA	NA	NA	Null	Null
chr11	31474462	T	C	A->G	Alu	IMMP1L	intronic	Null	Null	Null	NA	NA	NA	Null	Null	Null	Null	Null	0.130435	NA	Null	Null	Null	Null	Null	Null	Null	Null	NA	NA	NA	NA	Null	Null	NA	Null	Null	Null	0.666667	Null	Null	NA	NA	NA	NA	NA	NA	Null	Null
chr11	46699413	T	C	A->G	Alu	ARHGAP1	UTR3	NA	Null	Null	NA	NA	NA	Null	Null	Null	Null	Null	Null	NA	NA	Null	Null	Null	Null	Null	Null	NA	NA	NA	0.292683	NA	Null	NA	Null	NA	NA	Null	Null	Null	0.6	Null	NA	NA	NA	Null	Null	Null	Null
chr11	63724185	A	G	A->G	Alu	NAA40	UTR3	0.12	0.119048	Null	NA	Null	NA	0.208333	Null	Null	0.190476	Null	Null	NA	Null	Null	Null	Null	Null	Null	Null	Null	Null	NA	NA	Null	NA	NA	Null	Null	NA	Null	Null	NA	Null	Null	Null	NA	NA	NA	NA	Null	Null
chr11	69480840	T	C	A->G	Alu	ORAOV1	UTR3	Null	NA	NA	NA	NA	NA	NA	NA	Null	0.444444	Null	NA	NA	NA	Null	Null	Null	NA	Null	Null	NA	NA	NA	Null	NA	NA	NA	NA	Null	NA	Null	Null	NA	0.75	NA	Null	Null	NA	NA	NA	Null	NA
chr11	117039528	A	G	A->G	Alu	PAFAH1B2	UTR3	Null	Null	0.105263	NA	NA	NA	Null	Null	Null	0.12766	Null	0.139241	Null	Null	0.1875	Null	Null	Null	Null	0.178571	Null	NA	NA	Null	Null	Null	NA	Null	Null	Null	Null	Null	Null	Null	Null	Null	NA	Null	Null	Null	Null	Null
chr11	117039608	A	G	A->G	Alu	PAFAH1B2	UTR3	Null	Null	Null	NA	NA	NA	Null	Null	Null	0.148148	0.138889	Null	Null	Null	Null	Null	0.119048	Null	Null	Null	Null	NA	NA	NA	NA	Null	NA	Null	Null	Null	0.4375	0.217391	Null	0.642857	Null	NA	NA	NA	Null	Null	Null	Null
chr11	117039624	A	G	A->G	Alu	PAFAH1B2	UTR3	Null	Null	Null	NA	NA	NA	Null	Null	Null	Null	Null	Null	Null	Null	Null	Null	Null	Null	Null	0.151515	Null	NA	NA	NA	NA	Null	NA	Null	Null	0.166667	Null	0.1875	Null	Null	Null	NA	NA	NA	Null	Null	Null	Null
chr11	125526203	A	G	A->G	Alu	CHEK1	UTR3	Null	Null	Null	Null	Null	Null	Null	Null	Null	Null	Null	Null	Null	Null	Null	Null	Null	Null	Null	Null	Null	Null	0.221311	Null	Null	0.264706	Null	0.10084	Null	Null	Null	Null	Null	Null	Null	Null	Null	Null	Null	Null	Null	Null
chr11	125526233	A	G	A->G	Alu	CHEK1	UTR3	Null	Null	Null	Null	Null	Null	Null	Null	Null	Null	Null	Null	Null	Null	Null	Null	Null	Null	Null	Null	Null	Null	Null	Null	Null	Null	0.2125	0.15625	Null	Null	Null	Null	0.255319	Null	Null	Null	Null	Null	Null	Null	Null	Null
chr11	125545883	A	G	A->G	Alu	CHEK1	UTR3	NA	Null	NA	NA	Null	NA	NA	0.368421	Null	NA	NA	NA	0.6	Null	Null	NA	NA	NA	NA	NA	NA	NA	Null	NA	NA	NA	NA	NA	NA	NA	NA	Null	Null	NA	NA	NA	NA	NA	NA	NA	NA	NA
chr11	125545928	A	G	A->G	Alu	CHEK1	UTR3	0.6	NA	0.777778	NA	Null	NA	Null	Null	Null	NA	NA	NA	Null	Null	NA	NA	Null	NA	NA	NA	NA	NA	NA	NA	NA	NA	NA	NA	NA	NA	Null	Null	NA	NA	NA	NA	NA	NA	NA	NA	NA	Null
chr11	125545929	A	G	A->G	Alu	CHEK1	UTR3	0.666667	NA	0.666667	NA	Null	NA	Null	Null	Null	NA	NA	NA	Null	Null	NA	NA	Null	NA	NA	NA	NA	NA	NA	NA	NA	NA	NA	NA	NA	NA	Null	Null	NA	NA	NA	Null	NA	NA	NA	NA	NA	Null
chr11	125546025	A	G	A->G	Alu	CHEK1	UTR3	Null	Null	Null	Null	Null	Null	Null	Null	Null	Null	Null	0.157895	Null	Null	Null	Null	Null	Null	Null	Null	Null	NA	Null	Null	NA	Null	Null	NA	Null	0.888889	Null	Null	Null	NA	Null	Null	NA	NA	NA	NA	Null	Null
chr11	125546046	A	G	A->G	Alu	CHEK1	UTR3	Null	Null	Null	Null	Null	Null	Null	Null	Null	0.176471	0.179487	0.173913	Null	Null	Null	Null	Null	Null	0.115385	0.176471	Null	NA	NA	Null	NA	Null	Null	NA	Null	Null	Null	Null	Null	NA	0.571429	Null	NA	NA	NA	NA	Null	Null
chr11	128638383	A	G	A->G	Alu	FLI1	intronic	0.5	0.5	0.375	NA	NA	NA	Null	NA	Null	Null	Null	Null	Null	Null	0.121212	0.137931	Null	Null	Null	0.131579	NA	NA	Null	Null	Null	Null	Null	0.666667	NA	Null	Null	Null	Null	Null	Null	NA	NA	NA	NA	NA	NA	NA
chr12	8082163	T	C	A->G	Alu	SLC2A3	intronic	NA	NA	NA	NA	NA	NA	NA	NA	NA	NA	NA	NA	NA	NA	NA	NA	NA	NA	NA	NA	NA	NA	NA	NA	NA	NA	NA	NA	NA	NA	NA	NA	NA	NA	NA	NA	NA	NA	Null	Null	Null	NA
chr12	32899595	T	C	A->G	Alu	YARS2	UTR3	Null	Null	Null	Null	Null	Null	Null	Null	Null	Null	Null	Null	NA	Null	Null	Null	Null	Null	Null	Null	NA	Null	Null	NA	NA	NA	NA	0.307692	NA	NA	Null	Null	Null	NA	0.636364	NA	Null	Null	NA	NA	Null	NA
chr12	32899751	T	C	A->G	Alu	YARS2	UTR3	0.15	0.190476	0.115385	Null	Null	Null	Null	Null	Null	Null	Null	Null	NA	Null	Null	Null	Null	0.333333	Null	Null	Null	Null	Null	NA	Null	NA	NA	Null	0.9	NA	NA	Null	Null	NA	0.6	NA	Null	Null	NA	Null	Null	NA
chr12	42835506	A	G	A->G	Alu	PPHLN1	UTR3	Null	Null	Null	Null	Null	Null	Null	Null	Null	0.133333	Null	Null	Null	Null	Null	Null	Null	Null	Null	Null	Null	Null	Null	0.107692	Null	Null	Null	Null	Null	Null	Null	0.134615	Null	Null	0.1	Null	Null	Null	Null	Null	Null	Null
chr12	48542742	T	C	A->G	Alu	ASB8	UTR3	Null	Null	Null	Null	Null	Null	Null	Null	Null	Null	Null	Null	Null	Null	Null	Null	Null	Null	Null	Null	Null	Null	Null	Null	Null	0.102041	Null	Null	Null	Null	Null	Null	Null	Null	Null	Null	Null	Null	Null	Null	Null	Null
chr12	48736605	T	C	A->G	Non-Alu	ZNF641	UTR3	Null	Null	Null	NA	NA	NA	NA	Null	Null	Null	Null	Null	Null	NA	Null	Null	Null	Null	Null	Null	Null	NA	NA	Null	NA	NA	NA	NA	0.28	Null	0.62963	Null	0.658537	0.457143	Null	0.5	NA	NA	NA	NA	NA	NA
chr12	51373843	T	C	A->G	Alu	SLC11A2	splicing	NA	Null	Null	NA	Null	Null	Null	Null	Null	NA	NA	NA	NA	Null	NA	0.272727	NA	NA	NA	0.5	NA	Null	NA	NA	NA	0.3125	NA	NA	NA	NA	NA	NA	NA	NA	NA	NA	NA	NA	NA	NA	NA	NA
chr12	51747612	T	C	A->G	Alu	GALNT6	UTR3	Null	0.333333	0.210526	NA	NA	NA	Null	Null	Null	Null	Null	Null	Null	Null	0.25	Null	Null	Null	Null	Null	Null	NA	Null	Null	Null	NA	NA	Null	NA	Null	NA	Null	Null	NA	Null	Null	NA	NA	NA	NA	NA	Null
chr12	51747836	T	C	A->G	Alu	GALNT6	UTR3	Null	Null	Null	NA	NA	NA	Null	Null	0.25	Null	Null	Null	Null	NA	Null	Null	Null	0.111111	Null	Null	Null	NA	Null	Null	Null	NA	NA	Null	NA	Null	NA	Null	Null	NA	Null	Null	NA	NA	Null	Null	NA	NA
chr12	53690293	A	G	A->G	Alu	PFDN5	UTR3	0.25	Null	Null	NA	Null	Null	Null	Null	Null	Null	Null	Null	Null	Null	Null	Null	Null	Null	Null	Null	Null	NA	Null	Null	NA	Null	NA	Null	Null	Null	Null	0.137931	Null	Null	0.2	0.104167	NA	Null	Null	Null	Null	NA
chr12	57648162	T	C	A->G	Alu	R3HDM2	UTR3	NA	Null	NA	NA	NA	NA	NA	Null	Null	Null	NA	0.35	Null	NA	Null	Null	Null	Null	Null	Null	NA	NA	NA	NA	Null	Null	0.857143	NA	Null	NA	NA	Null	Null	Null	Null	NA	Null	Null	NA	NA	Null	NA
chr12	65109073	T	C	A->G	Alu	GNS	UTR3	Null	Null	Null	Null	Null	Null	Null	0.243902	Null	Null	Null	Null	Null	Null	Null	Null	Null	Null	Null	0.157895	Null	Null	Null	0.145455	NA	Null	NA	NA	Null	0.272727	Null	Null	0.222222	Null	Null	Null	Null	Null	Null	Null	Null	Null
chr12	93794574	A	G	A->G	Alu	NUDT4	UTR3	NA	Null	Null	NA	NA	NA	NA	Null	NA	NA	Null	Null	NA	Null	Null	0.1875	Null	Null	Null	Null	NA	NA	NA	NA	NA	NA	NA	NA	Null	NA	NA	0.571429	Null	Null	Null	NA	NA	NA	Null	Null	Null	Null
chr12	102139758	T	C	A->G	Alu	GNPTAB	UTR3	Null	Null	Null	Null	Null	NA	Null	Null	Null	Null	Null	0.2	Null	Null	Null	0.131579	Null	Null	Null	Null	Null	Null	Null	Null	Null	Null	Null	Null	0.114286	Null	0.188406	Null	Null	Null	0.431818	Null	Null	NA	Null	Null	Null	Null
chr12	105197838	T	C	A->G	Alu	SLC41A2	UTR3	Null	Null	Null	Null	Null	NA	Null	Null	Null	Null	0.5	Null	Null	Null	Null	0.5	Null	Null	Null	Null	Null	NA	Null	0.3	Null	Null	Null	NA	Null	Null	Null	Null	NA	Null	Null	NA	NA	NA	NA	NA	NA	NA
chr12	110289557	T	C	A->G	Alu	GLTP	UTR3	Null	0.210526	Null	Null	Null	Null	Null	Null	NA	Null	Null	Null	NA	NA	Null	Null	Null	Null	Null	0.2	NA	NA	NA	NA	Null	NA	NA	NA	NA	Null	NA	NA	NA	Null	NA	NA	NA	NA	Null	NA	Null	Null
chr12	121440954	T	C	A->G	Alu	C12orf43	UTR3	0.142857	0.116279	Null	NA	Null	Null	Null	Null	Null	Null	Null	Null	Null	Null	0.107143	0.184211	0.133333	0.181818	Null	Null	Null	Null	Null	0.104478	Null	Null	0.205882	NA	0.185185	Null	0.166667	Null	0.444444	Null	Null	Null	Null	Null	Null	Null	Null	Null
chr12	121441096	T	C	A->G	Alu	C12orf43	UTR3	Null	Null	Null	NA	Null	Null	Null	Null	Null	Null	Null	Null	Null	Null	Null	Null	Null	Null	0.121212	Null	Null	Null	Null	Null	Null	Null	Null	Null	Null	0.2	Null	Null	Null	Null	Null	Null	Null	Null	Null	Null	Null	Null
chr12	121441102	T	C	A->G	Alu	C12orf43	UTR3	0.136364	0.150943	0.139535	NA	Null	Null	Null	Null	Null	Null	Null	0.135593	Null	Null	Null	Null	Null	0.113636	Null	Null	Null	Null	Null	Null	Null	Null	Null	0.297297	0.125	Null	0.272727	Null	Null	Null	Null	Null	Null	Null	Null	Null	Null	Null
chr12	121441118	T	C	A->G	Alu	C12orf43	UTR3	Null	Null	Null	NA	Null	Null	Null	Null	Null	Null	Null	Null	Null	Null	Null	Null	Null	Null	0.113636	Null	Null	Null	Null	0.117021	Null	Null	Null	Null	0.123077	Null	Null	Null	Null	0.114286	0.1	Null	Null	Null	Null	Null	Null	Null
chr12	123466262	A	G	A->G	Non-Alu	ARL6IP4	exonic	NA	Null	NA	NA	NA	NA	Null	NA	Null	Null	Null	Null	NA	NA	Null	NA	NA	NA	Null	NA	Null	NA	NA	Null	0.75	NA	NA	NA	Null	NA	NA	Null	NA	NA	Null	0.428571	NA	NA	Null	NA	NA	NA
chr12	133297904	A	G	A->G	Alu	PGAM5	UTR3	NA	NA	NA	NA	NA	NA	NA	NA	Null	NA	NA	NA	Null	NA	Null	Null	Null	Null	NA	NA	NA	NA	NA	Null	NA	NA	NA	Null	NA	NA	0.615385	NA	0.909091	0.909091	NA	NA	NA	NA	NA	NA	NA	NA
chr13	20246305	A	G	A->G	Alu	MPHOSPH8	UTR3	Null	0.126984	Null	Null	Null	NA	Null	Null	Null	0.12	Null	Null	Null	Null	Null	Null	Null	Null	Null	Null	Null	Null	Null	Null	Null	NA	Null	Null	Null	Null	Null	Null	0.454545	Null	Null	Null	Null	Null	Null	NA	Null	NA
chr13	20246411	A	G	A->G	Alu	MPHOSPH8	UTR3	Null	Null	Null	Null	Null	NA	Null	Null	Null	Null	Null	Null	Null	Null	Null	0.130435	Null	Null	Null	Null	Null	NA	Null	Null	Null	NA	Null	NA	NA	NA	NA	Null	NA	NA	NA	Null	NA	NA	NA	NA	NA	NA
chr13	25915044	A	G	A->G	Alu	NUPL1	UTR3	Null	Null	Null	NA	NA	NA	NA	Null	Null	Null	Null	Null	Null	NA	Null	0.148148	Null	Null	Null	Null	NA	Null	NA	Null	Null	Null	Null	Null	Null	0.210526	0.130435	Null	NA	Null	0.268293	Null	Null	Null	Null	Null	Null	Null
chr13	25915046	A	G	A->G	Alu	NUPL1	UTR3	Null	Null	Null	NA	NA	NA	NA	Null	Null	0.151515	Null	Null	Null	NA	Null	Null	Null	Null	Null	Null	NA	Null	NA	Null	Null	0.4	Null	0.217391	Null	Null	Null	Null	NA	Null	Null	Null	NA	Null	Null	Null	Null	Null
chr13	30780416	T	C	A->G	Alu	KATNAL1	UTR3	NA	0.227273	Null	NA	NA	NA	Null	Null	Null	Null	Null	Null	Null	Null	Null	0.125	Null	Null	Null	Null	Null	Null	Null	0.139535	Null	NA	NA	Null	Null	Null	Null	Null	Null	Null	Null	Null	Null	Null	NA	NA	NA	NA
chr13	32973161	A	G	A->G	Alu	BRCA2	UTR3	0.447368	0.480769	0.487179	NA	NA	NA	Null	Null	Null	0.432432	Null	Null	Null	Null	0.423077	0.35	0.348837	0.652174	0.533333	0.678571	Null	Null	Null	0.362069	0.923077	Null	0.833333	Null	NA	Null	0.375	0.947368	Null	NA	Null	Null	NA	Null	NA	NA	NA	Null
chr13	48620795	A	G	A->G	Alu	NUDT15	UTR3	Null	Null	Null	Null	Null	Null	Null	Null	Null	Null	Null	Null	Null	Null	Null	0.103448	Null	Null	Null	Null	Null	Null	Null	0.185185	NA	Null	Null	NA	Null	Null	Null	0.185185	Null	0.111111	Null	Null	Null	Null	Null	Null	Null	Null
chr13	48620978	A	G	A->G	Alu	NUDT15	UTR3	Null	Null	0.235294	Null	Null	Null	0.111111	Null	Null	Null	Null	Null	Null	Null	0.102564	Null	Null	Null	Null	Null	Null	Null	0.73913	0.595238	NA	NA	Null	NA	Null	Null	Null	0.227273	Null	Null	Null	Null	Null	Null	Null	Null	Null	Null
chr13	53235663	A	G	A->G	Alu	SUGT1	exonic	Null	Null	Null	NA	Null	Null	Null	Null	Null	Null	Null	Null	Null	Null	Null	Null	Null	Null	Null	Null	Null	Null	Null	Null	Null	Null	Null	Null	Null	Null	Null	Null	Null	Null	Null	0.116279	NA	Null	Null	Null	Null	Null
chr13	53235671	A	G	A->G	Alu	SUGT1	exonic	Null	Null	Null	NA	Null	Null	Null	Null	Null	Null	Null	Null	Null	Null	Null	Null	Null	Null	Null	Null	Null	Null	Null	Null	Null	Null	Null	Null	Null	Null	Null	Null	Null	Null	Null	Null	NA	Null	Null	0.380952	Null	Null
chr13	103492847	A	G	A->G	Alu	BIVM	UTR3	NA	0.8	Null	NA	NA	NA	NA	NA	Null	NA	NA	NA	Null	Null	Null	NA	0.714286	NA	NA	NA	NA	NA	Null	NA	NA	NA	NA	NA	NA	NA	NA	NA	NA	NA	NA	NA	NA	Null	NA	NA	NA	NA
chr14	20779641	T	C	A->G	Alu	CCNB1IP1	UTR3	0.107143	Null	Null	NA	Null	NA	Null	Null	NA	Null	Null	Null	Null	Null	Null	Null	Null	Null	Null	Null	NA	NA	NA	NA	Null	Null	Null	Null	Null	Null	0.705882	Null	Null	Null	Null	Null	NA	Null	Null	Null	Null	Null
chr14	21965862	A	G	A->G	Alu	TOX4	UTR3	NA	NA	Null	NA	NA	Null	Null	NA	Null	NA	Null	Null	Null	Null	Null	Null	Null	Null	Null	0.235294	Null	0.333333	NA	NA	Null	NA	Null	Null	NA	Null	NA	NA	NA	Null	NA	NA	NA	NA	Null	Null	Null	Null
chr14	21966110	A	G	A->G	Alu	TOX4	UTR3	Null	Null	Null	Null	Null	Null	Null	0.434783	Null	Null	Null	Null	Null	Null	Null	Null	Null	Null	Null	Null	Null	Null	Null	NA	Null	Null	Null	Null	Null	Null	Null	Null	0.857143	Null	Null	NA	NA	NA	Null	Null	Null	Null
chr14	23303794	A	G	A->G	Alu	MRPL52	UTR3	Null	Null	Null	NA	NA	NA	Null	Null	Null	Null	Null	Null	NA	NA	Null	Null	Null	Null	Null	Null	Null	NA	Null	NA	0.8	NA	NA	Null	Null	0.238095	Null	Null	Null	Null	Null	Null	NA	NA	NA	NA	NA	NA
chr14	23303989	A	G	A->G	Alu	MRPL52	UTR3	NA	Null	Null	NA	NA	NA	NA	Null	Null	Null	Null	Null	Null	Null	Null	0.15	Null	Null	Null	Null	Null	NA	NA	Null	NA	NA	NA	NA	NA	0.16129	Null	Null	Null	Null	NA	NA	NA	NA	NA	NA	NA	NA
chr14	50712802	T	C	A->G	Alu	L2HGDH	UTR3	NA	NA	NA	NA	NA	Null	NA	Null	NA	NA	Null	NA	Null	NA	Null	NA	Null	Null	Null	Null	Null	NA	NA	NA	NA	NA	Null	NA	NA	Null	NA	Null	NA	NA	0.833333	NA	NA	NA	NA	Null	NA	NA
chr14	51101288	T	C	A->G	Alu	SAV1	UTR3	Null	Null	Null	Null	Null	Null	Null	Null	Null	Null	Null	Null	Null	Null	Null	Null	Null	Null	Null	Null	Null	Null	Null	Null	Null	Null	Null	Null	0.390244	Null	Null	Null	Null	0.3125	Null	Null	NA	NA	Null	NA	0.24	Null
chr14	65400920	A	G	A->G	Alu	CHURC1	UTR3	Null	Null	Null	NA	NA	NA	NA	NA	NA	Null	Null	NA	NA	NA	NA	Null	NA	Null	Null	0.125	NA	NA	Null	Null	NA	NA	NA	NA	NA	Null	NA	0.454545	NA	NA	Null	Null	NA	NA	Null	NA	NA	Null
chr14	70792109	T	C	A->G	Alu	COX16	UTR3	NA	Null	NA	NA	0.333333	Null	Null	0.230769	NA	Null	Null	NA	Null	Null	Null	Null	Null	Null	NA	0.75	Null	NA	NA	NA	NA	NA	NA	Null	NA	NA	NA	Null	NA	NA	NA	NA	NA	Null	Null	NA	NA	NA
chr14	71051189	T	C	A->G	Alu	MED6	UTR3	0.156863	0.14	Null	Null	Null	Null	Null	Null	Null	Null	Null	0.170732	Null	Null	0.119403	Null	Null	Null	0.210526	Null	Null	Null	Null	Null	Null	0.208333	Null	Null	Null	Null	Null	Null	Null	0.103448	0.190476	Null	Null	Null	Null	Null	Null	Null
chr14	71051320	T	C	A->G	Alu	MED6	UTR3	Null	Null	Null	Null	Null	Null	Null	Null	Null	Null	Null	Null	Null	Null	Null	Null	Null	Null	Null	Null	Null	Null	Null	Null	Null	Null	NA	0.529412	Null	Null	Null	Null	Null	Null	0.136364	Null	Null	NA	Null	Null	Null	Null
chr14	71051330	T	C	A->G	Alu	MED6	UTR3	Null	Null	0.125	Null	Null	Null	Null	0.139535	Null	Null	Null	Null	Null	Null	Null	Null	Null	Null	Null	Null	Null	Null	Null	Null	Null	Null	NA	Null	Null	Null	Null	Null	Null	Null	Null	Null	Null	NA	Null	Null	Null	Null
chr14	71051360	T	C	A->G	Alu	MED6	UTR3	Null	Null	Null	Null	Null	Null	Null	Null	Null	Null	Null	Null	Null	Null	Null	Null	Null	Null	Null	Null	Null	Null	Null	0.4	Null	Null	NA	Null	Null	Null	Null	Null	0.185185	Null	Null	Null	Null	NA	Null	Null	Null	Null
chr14	92629360	A	G	A->G	Alu	CPSF2	UTR3	NA	NA	NA	NA	NA	NA	Null	Null	Null	Null	Null	Null	0.3125	Null	Null	Null	Null	Null	Null	Null	Null	NA	Null	NA	NA	NA	0.210526	NA	0.235294	Null	Null	Null	Null	Null	NA	NA	Null	NA	NA	NA	NA	Null
chr14	92629528	A	G	A->G	Alu	CPSF2	UTR3	NA	NA	NA	NA	NA	NA	Null	0.130435	Null	0.142857	Null	Null	Null	Null	Null	Null	Null	Null	Null	Null	Null	NA	NA	NA	NA	NA	Null	NA	0.307692	Null	Null	Null	NA	Null	NA	NA	Null	NA	NA	NA	NA	NA
chr15	32930311	A	G	A->G	Alu	ARHGAP11A	UTR3	Null	Null	Null	Null	Null	NA	Null	Null	Null	Null	0.2	0.125	Null	Null	Null	Null	Null	Null	Null	Null	Null	Null	Null	NA	Null	NA	Null	Null	Null	Null	Null	Null	0.138889	Null	Null	Null	Null	Null	Null	Null	Null	Null
chr15	40954625	A	G	A->G	Non-Alu	CASC5	UTR3	NA	NA	NA	NA	NA	NA	0.571429	Null	0.948718	Null	Null	Null	Null	0.605263	Null	NA	0.75	0.857143	Null	Null	Null	0.54902	Null	Null	NA	Null	Null	NA	NA	NA	NA	0.8	NA	Null	Null	0.916667	Null	Null	NA	NA	NA	NA
chr15	43697976	A	G	A->G	Alu	TUBGCP4	UTR3	0.189655	Null	Null	Null	Null	Null	Null	Null	0.102273	0.2	0.128205	Null	Null	Null	Null	Null	Null	Null	0.160714	Null	Null	Null	Null	Null	Null	NA	Null	Null	0.24	Null	Null	Null	Null	Null	Null	Null	Null	Null	Null	NA	Null	Null
chr15	44159035	A	G	A->G	Alu	WDR76	UTR3	Null	Null	Null	NA	Null	Null	Null	Null	Null	Null	0.166667	Null	Null	Null	Null	0.102041	Null	Null	0.129032	Null	NA	Null	NA	Null	NA	Null	Null	0.444444	Null	Null	Null	Null	Null	Null	NA	NA	NA	NA	Null	Null	Null	Null
chr15	44159060	A	G	A->G	Alu	WDR76	UTR3	0.555556	0.238095	0.176471	NA	Null	Null	Null	Null	Null	0.111111	0.121212	Null	Null	Null	0.243243	0.255814	0.125	0.157895	Null	0.12766	NA	NA	NA	0.238095	NA	Null	Null	Null	Null	Null	Null	Null	Null	Null	Null	NA	NA	NA	Null	Null	Null	Null
chr15	65410162	T	C	A->G	Alu	PDCD7	UTR3	0.342857	0.227273	0.255319	NA	Null	Null	Null	Null	Null	0.22449	0.15625	0.2	Null	Null	0.243243	0.136364	Null	Null	0.212121	0.204545	Null	Null	Null	0.217391	0.888889	Null	Null	Null	0.5	Null	Null	0.235294	Null	Null	0.555556	NA	NA	NA	Null	Null	Null	Null
chr15	75662419	T	C	A->G	Alu	SIN3A	UTR3	0.113636	Null	Null	NA	Null	NA	Null	Null	Null	0.130435	0.104167	Null	Null	0.291667	0.116883	Null	0.115942	Null	Null	Null	Null	Null	NA	0.129032	Null	Null	NA	Null	Null	Null	Null	Null	0.227273	Null	Null	Null	Null	Null	NA	NA	NA	NA
chr15	75662425	T	C	A->G	Alu	SIN3A	UTR3	Null	Null	Null	NA	Null	NA	Null	Null	Null	Null	Null	Null	Null	Null	Null	Null	Null	Null	Null	Null	0.5	Null	NA	0.733333	Null	Null	NA	Null	Null	Null	Null	Null	Null	Null	Null	Null	Null	Null	NA	NA	NA	NA
chr15	75662573	T	C	A->G	Alu	SIN3A	UTR3	Null	Null	Null	NA	Null	NA	Null	Null	Null	Null	Null	Null	Null	Null	Null	Null	Null	Null	Null	Null	Null	Null	NA	Null	Null	0.380952	NA	Null	Null	Null	Null	Null	0.142857	Null	0.122449	Null	Null	Null	NA	Null	NA	NA
chr15	101716918	T	C	A->G	Alu	CHSY1	UTR3	Null	Null	Null	NA	Null	NA	Null	Null	Null	Null	Null	Null	Null	Null	Null	Null	Null	Null	Null	Null	0.333333	NA	NA	Null	Null	Null	0.285714	NA	Null	NA	NA	Null	Null	Null	Null	NA	Null	NA	NA	Null	NA	NA
chr15	101716987	T	C	A->G	Alu	CHSY1	UTR3	Null	Null	Null	NA	NA	NA	Null	Null	Null	0.134615	Null	Null	Null	Null	Null	Null	Null	Null	Null	Null	Null	NA	Null	Null	Null	Null	Null	0.142857	Null	Null	NA	Null	Null	Null	Null	NA	Null	Null	NA	NA	NA	NA
chr16	10576613	A	G	A->G	Alu	ATF7IP2	UTR3	NA	NA	NA	NA	NA	NA	Null	Null	Null	Null	Null	Null	Null	NA	Null	Null	Null	Null	Null	Null	Null	Null	NA	0.1	NA	Null	Null	Null	Null	0.214286	Null	Null	Null	Null	Null	NA	Null	NA	NA	NA	NA	NA
chr16	11931249	T	C	A->G	Alu	RSL1D1	UTR3	0.130435	Null	Null	NA	Null	Null	Null	Null	Null	Null	0.103448	0.125	NA	Null	Null	Null	Null	Null	Null	Null	NA	Null	NA	Null	Null	Null	Null	Null	Null	Null	Null	Null	Null	Null	0.190476	NA	NA	Null	Null	Null	Null	Null
chr16	11931250	T	C	A->G	Alu	RSL1D1	UTR3	Null	Null	Null	NA	Null	Null	Null	Null	Null	0.238095	Null	Null	NA	Null	0.113636	Null	Null	Null	0.135135	0.125	NA	Null	NA	0.531915	Null	Null	Null	0.666667	Null	Null	Null	Null	0.25	Null	0.190476	NA	NA	Null	Null	Null	Null	Null
chr16	14743929	A	G	A->G	Alu	BFAR	intronic	0.105263	Null	Null	NA	NA	NA	Null	Null	Null	Null	0.117647	Null	Null	Null	Null	Null	Null	Null	Null	Null	Null	Null	Null	Null	Null	Null	Null	Null	0.227273	Null	0.112903	Null	Null	Null	Null	Null	Null	NA	Null	Null	Null	Null
chr16	14743969	A	G	A->G	Alu	BFAR	intronic	Null	Null	0.125	NA	NA	NA	Null	Null	Null	Null	Null	Null	Null	Null	0.132353	Null	Null	Null	Null	0.217391	Null	Null	Null	Null	0.105263	Null	Null	Null	Null	0.2	0.3	Null	Null	0.263158	0.222222	Null	Null	NA	Null	Null	Null	Null
chr16	14744003	A	G	A->G	Alu	BFAR	intronic	Null	Null	Null	NA	NA	NA	NA	Null	NA	Null	Null	Null	Null	Null	Null	0.146341	Null	Null	Null	Null	Null	Null	Null	Null	Null	Null	Null	Null	Null	Null	Null	Null	Null	Null	NA	NA	Null	NA	Null	Null	Null	Null
chr16	14744162	A	G	A->G	Alu	BFAR	intronic	Null	NA	NA	NA	NA	NA	NA	NA	Null	Null	0.230769	Null	Null	Null	0.466667	0.28	Null	0.26087	0.25	0.45	Null	Null	Null	NA	Null	0.75	Null	Null	Null	Null	0.352941	NA	0.3125	0.857143	0.25	Null	NA	Null	Null	Null	Null	Null
chr16	14744170	A	G	A->G	Alu	BFAR	intronic	Null	Null	NA	NA	NA	Null	NA	Null	Null	0.272727	Null	Null	Null	Null	Null	0.103448	Null	Null	Null	Null	Null	Null	Null	Null	Null	Null	Null	Null	0.384615	Null	Null	Null	Null	Null	0.259259	Null	NA	Null	Null	Null	Null	Null
chr16	14744182	A	G	A->G	Alu	BFAR	intronic	Null	Null	NA	NA	NA	Null	NA	Null	Null	Null	Null	0.190476	Null	Null	Null	Null	Null	Null	Null	Null	Null	Null	Null	Null	Null	Null	Null	Null	Null	Null	0.128205	Null	Null	0.166667	Null	Null	Null	Null	Null	Null	Null	Null
chr16	21262538	A	G	A->G	Alu	ANKS4B	UTR3	Null	NA	NA	NA	Null	NA	Null	Null	NA	Null	Null	Null	Null	NA	Null	Null	Null	0.210526	Null	Null	NA	NA	NA	NA	NA	Null	0.108696	Null	Null	Null	Null	Null	Null	Null	Null	NA	NA	NA	NA	NA	NA	NA
chr16	21262565	A	G	A->G	Alu	ANKS4B	UTR3	Null	NA	NA	NA	Null	NA	Null	Null	Null	0.214286	Null	0.2	Null	NA	Null	Null	Null	0.285714	Null	Null	NA	NA	NA	NA	NA	0.37931	0.82	Null	Null	Null	Null	Null	Null	Null	0.15	NA	NA	NA	NA	NA	NA	NA
chr16	30543400	T	C	A->G	Alu	ZNF747	UTR3	NA	NA	NA	NA	NA	NA	Null	NA	Null	Null	Null	Null	Null	NA	Null	Null	Null	0.15	Null	Null	NA	NA	NA	NA	Null	NA	Null	Null	Null	Null	NA	Null	NA	0.136364	Null	NA	NA	NA	Null	NA	NA	NA
chr16	30543468	T	C	A->G	Alu	ZNF747	UTR3	NA	NA	NA	NA	NA	NA	Null	Null	Null	Null	Null	Null	Null	NA	Null	Null	0.1875	Null	Null	0.272727	NA	NA	NA	NA	Null	NA	Null	Null	Null	0.416667	0.428571	Null	Null	Null	Null	NA	NA	NA	Null	NA	NA	NA
chr16	30565739	T	C	A->G	Alu	ZNF764	UTR3	NA	NA	NA	NA	NA	NA	0.1875	Null	Null	Null	Null	Null	Null	NA	Null	Null	Null	NA	NA	0.125	Null	Null	NA	NA	NA	NA	Null	NA	NA	NA	Null	Null	NA	Null	NA	NA	NA	NA	Null	Null	NA	Null
chr16	30565947	T	C	A->G	Alu	ZNF764	UTR3	NA	NA	Null	NA	NA	NA	Null	Null	NA	Null	Null	Null	Null	NA	Null	Null	Null	Null	Null	0.15	Null	NA	NA	Null	NA	NA	Null	Null	NA	Null	Null	Null	0.565217	Null	NA	NA	Null	NA	Null	Null	NA	NA
chr16	46614778	T	C	A->G	Alu	SHCBP1	UTR3	Null	Null	Null	NA	Null	Null	Null	Null	Null	0.103448	Null	Null	Null	Null	Null	Null	Null	0.128205	Null	Null	NA	Null	NA	NA	NA	NA	NA	NA	Null	NA	NA	Null	NA	Null	NA	Null	NA	NA	Null	Null	Null	Null
chr16	46614792	T	C	A->G	Alu	SHCBP1	UTR3	Null	Null	Null	NA	Null	Null	Null	Null	Null	Null	Null	Null	Null	Null	0.15625	0.103448	Null	Null	Null	0.171429	NA	Null	NA	NA	NA	NA	NA	NA	Null	NA	NA	Null	NA	Null	NA	Null	NA	NA	Null	Null	Null	Null
chr16	46614869	T	C	A->G	Alu	SHCBP1	UTR3	0.366667	0.184615	0.117647	NA	Null	Null	0.222222	0.166667	Null	0.28	Null	Null	Null	Null	Null	0.153846	Null	Null	0.277778	0.108108	Null	Null	NA	NA	Null	NA	NA	NA	0.545455	NA	NA	Null	NA	NA	Null	NA	NA	NA	Null	Null	0.272727	Null
chr16	46614933	T	C	A->G	Alu	SHCBP1	UTR3	0.127907	0.163265	0.115385	NA	Null	Null	Null	Null	Null	0.216216	0.181818	0.173913	Null	Null	Null	Null	Null	Null	0.142857	Null	Null	Null	Null	NA	0.156863	NA	NA	NA	Null	Null	NA	Null	Null	NA	Null	Null	NA	Null	Null	Null	Null	Null
chr16	47733991	A	G	A->G	Alu	PHKB	UTR3	0.157895	0.210526	Null	Null	Null	NA	Null	Null	Null	Null	Null	Null	Null	NA	Null	Null	0.5	Null	Null	Null	NA	NA	Null	Null	Null	Null	NA	Null	Null	NA	Null	NA	Null	NA	Null	NA	NA	Null	NA	NA	NA	NA
chr16	68868117	A	G	A->G	Alu	CDH1	UTR3	Null	Null	Null	NA	NA	NA	Null	Null	0.1875	Null	Null	Null	Null	Null	Null	Null	Null	Null	Null	Null	Null	NA	NA	NA	Null	NA	0.2	NA	Null	Null	Null	Null	Null	Null	Null	Null	Null	Null	NA	NA	NA	NA
chr16	68868330	A	G	A->G	Alu	CDH1	UTR3	0.268293	Null	0.108108	NA	NA	NA	Null	Null	Null	0.210526	0.113208	0.147541	Null	NA	Null	0.140351	Null	0.194444	0.166667	0.148936	Null	NA	NA	Null	Null	Null	0.222222	Null	Null	0.324324	Null	0.309524	Null	Null	0.116279	0.258621	Null	Null	NA	NA	NA	NA
chr16	69390514	T	C	A->G	Alu	TERF2	UTR3	Null	NA	NA	NA	NA	NA	NA	NA	NA	Null	Null	NA	NA	NA	Null	0.8	Null	Null	NA	Null	NA	NA	NA	NA	Null	0.666667	NA	NA	NA	Null	NA	NA	Null	NA	NA	NA	NA	NA	Null	NA	NA	NA
chr16	69496869	A	G	A->G	Alu	CYB5B	UTR3	Null	Null	Null	Null	NA	NA	Null	Null	Null	Null	Null	Null	Null	Null	0.1	Null	0.145833	Null	Null	Null	Null	NA	NA	0.204545	Null	Null	Null	Null	Null	Null	Null	Null	Null	Null	Null	Null	NA	Null	Null	Null	Null	Null
chr16	70406955	A	G	A->G	Alu	DDX19A	UTR3	Null	Null	Null	Null	Null	Null	Null	Null	Null	Null	Null	Null	Null	Null	Null	Null	Null	Null	Null	Null	Null	Null	Null	Null	NA	Null	Null	Null	Null	Null	0.425	Null	Null	Null	Null	Null	NA	NA	Null	NA	NA	NA
chr16	74655788	T	C	A->G	Alu	RFWD3	UTR3	Null	Null	Null	Null	Null	Null	Null	Null	Null	Null	Null	Null	Null	Null	Null	Null	Null	Null	Null	Null	Null	Null	Null	Null	Null	0.333333	Null	Null	Null	Null	Null	Null	Null	Null	Null	Null	Null	Null	Null	Null	Null	Null
chr16	84156123	T	C	A->G	Alu	HSDL1	UTR3	Null	Null	Null	NA	Null	Null	Null	Null	Null	Null	Null	Null	Null	Null	Null	Null	Null	Null	Null	Null	Null	NA	NA	Null	0.215686	NA	NA	Null	0.266667	Null	Null	Null	Null	Null	0.230769	NA	NA	NA	Null	Null	NA	NA
chr16	84156127	T	C	A->G	Alu	HSDL1	UTR3	Null	0.116279	Null	NA	Null	Null	Null	Null	Null	Null	Null	Null	Null	Null	Null	Null	Null	Null	Null	Null	Null	NA	NA	Null	0.134615	Null	Null	Null	Null	Null	Null	Null	Null	Null	Null	Null	NA	NA	Null	Null	NA	NA
chr16	88875390	A	G	A->G	Alu	CDT1	UTR3	Null	Null	Null	Null	Null	Null	Null	Null	Null	0.130435	Null	Null	Null	Null	Null	Null	Null	Null	Null	Null	Null	Null	Null	Null	Null	NA	Null	NA	0.181818	Null	NA	Null	0.30303	Null	Null	NA	Null	Null	Null	Null	Null	Null
chr17	62933	T	C	A->G	Alu	RPH3AL	UTR3	0.363636	Null	Null	NA	NA	NA	Null	NA	Null	Null	Null	Null	NA	NA	Null	Null	Null	Null	NA	Null	NA	NA	NA	Null	Null	NA	NA	Null	NA	0.272727	Null	Null	Null	Null	Null	Null	NA	NA	NA	NA	NA	NA
chr17	1683620	T	C	A->G	Alu	SMYD4	UTR3	Null	0.1	0.125	NA	NA	NA	Null	Null	0.107143	Null	Null	Null	Null	NA	Null	Null	Null	0.176471	Null	Null	NA	NA	NA	Null	Null	Null	Null	NA	Null	Null	NA	Null	Null	Null	Null	Null	NA	NA	Null	NA	NA	Null
chr17	1683730	T	C	A->G	Alu	SMYD4	UTR3	Null	Null	Null	NA	NA	NA	Null	Null	Null	Null	Null	Null	Null	NA	Null	Null	Null	Null	Null	Null	NA	NA	NA	0.428571	Null	Null	NA	NA	Null	Null	NA	0.235294	0.354839	Null	Null	Null	NA	Null	NA	Null	NA	Null
chr17	1683738	T	C	A->G	Alu	SMYD4	UTR3	Null	Null	Null	NA	NA	NA	Null	Null	Null	Null	Null	Null	Null	NA	Null	Null	Null	0.116279	Null	Null	NA	NA	NA	Null	Null	Null	NA	NA	Null	Null	NA	Null	Null	Null	Null	Null	NA	Null	NA	Null	NA	Null
chr17	1683790	T	C	A->G	Alu	SMYD4	UTR3	Null	Null	Null	NA	NA	NA	Null	NA	Null	Null	Null	0.142857	NA	NA	Null	Null	Null	Null	Null	0.297297	NA	NA	NA	Null	Null	Null	Null	NA	Null	Null	NA	Null	Null	Null	Null	Null	NA	NA	NA	Null	NA	Null
chr17	4461053	T	C	A->G	Alu	GGT6	UTR3	Null	Null	Null	NA	NA	NA	Null	Null	Null	Null	Null	Null	Null	Null	Null	Null	Null	Null	Null	Null	Null	NA	NA	Null	Null	Null	0.272727	Null	0.16129	Null	Null	Null	NA	Null	Null	NA	NA	Null	NA	NA	NA	NA
chr17	4461129	T	C	A->G	Alu	GGT6	UTR3	Null	0.115385	0.1875	NA	NA	NA	Null	0.145161	Null	0.214286	Null	Null	Null	Null	Null	Null	0.15	Null	Null	Null	Null	NA	NA	Null	Null	Null	0.555556	Null	Null	Null	Null	0.352941	Null	0.615385	Null	NA	NA	Null	NA	NA	NA	NA
chr17	4461200	T	C	A->G	Alu	GGT6	UTR3	Null	Null	Null	NA	NA	NA	Null	Null	Null	Null	Null	Null	NA	Null	Null	Null	Null	Null	Null	Null	Null	NA	NA	Null	Null	NA	NA	Null	0.446809	Null	Null	Null	Null	Null	Null	Null	NA	Null	NA	NA	NA	NA
chr17	4534429	T	C	A->G	Alu	ALOX15	UTR3	Null	Null	Null	Null	Null	Null	Null	Null	Null	Null	Null	Null	Null	Null	Null	Null	Null	Null	Null	Null	Null	Null	Null	0.181818	Null	Null	Null	Null	Null	Null	Null	Null	0.107527	Null	Null	Null	Null	Null	NA	Null	Null	NA
chr17	4534440	T	C	A->G	Alu	ALOX15	UTR3	Null	Null	Null	Null	Null	Null	Null	Null	Null	Null	Null	Null	Null	Null	Null	Null	Null	Null	Null	Null	Null	Null	Null	0.101266	Null	Null	Null	0.3625	Null	Null	Null	Null	Null	Null	Null	Null	Null	Null	NA	Null	Null	NA
chr17	4534462	T	C	A->G	Alu	ALOX15	UTR3	Null	Null	Null	Null	Null	Null	Null	Null	Null	Null	Null	Null	Null	Null	Null	Null	Null	Null	Null	Null	Null	Null	Null	Null	Null	Null	Null	Null	Null	Null	Null	Null	Null	Null	Null	Null	Null	Null	NA	Null	Null	NA
chr17	4637239	T	C	A->G	Alu	CXCL16	UTR3	Null	Null	0.173913	Null	Null	Null	Null	Null	Null	Null	Null	Null	Null	Null	NA	Null	Null	Null	Null	Null	Null	Null	Null	NA	Null	Null	Null	NA	Null	Null	NA	Null	0.666667	Null	NA	NA	Null	Null	NA	NA	NA	NA
chr17	4637246	T	C	A->G	Alu	CXCL16	UTR3	Null	Null	Null	Null	Null	Null	Null	NA	Null	Null	Null	0.24	Null	Null	NA	Null	NA	Null	Null	Null	Null	Null	Null	NA	Null	Null	Null	NA	Null	Null	NA	Null	Null	Null	NA	NA	Null	Null	NA	NA	NA	NA
chr17	4637499	T	C	A->G	Alu	CXCL16	UTR3	Null	Null	0.147059	Null	Null	Null	Null	Null	Null	Null	Null	Null	Null	Null	NA	Null	NA	NA	Null	Null	Null	Null	Null	NA	NA	Null	Null	NA	Null	NA	Null	Null	Null	NA	0.6	NA	NA	Null	NA	NA	NA	NA
chr17	7571980	T	C	A->G	Alu	TP53	UTR3	Null	Null	Null	Null	Null	Null	Null	Null	Null	Null	NA	NA	Null	Null	Null	Null	Null	Null	Null	Null	Null	Null	Null	Null	Null	Null	Null	0.266667	Null	Null	Null	Null	Null	Null	0.103448	NA	Null	Null	NA	NA	Null	NA
chr17	7572026	T	C	A->G	Alu	TP53	UTR3	0.148148	Null	Null	Null	Null	Null	Null	Null	Null	Null	NA	Null	Null	Null	Null	Null	Null	Null	Null	Null	Null	Null	Null	0.205128	Null	Null	0.304348	0.461538	0.142857	Null	Null	Null	Null	Null	Null	NA	Null	Null	NA	NA	Null	NA
chr17	17105286	T	C	A->G	Alu	PLD6	UTR3	NA	0.571429	NA	NA	NA	NA	NA	NA	NA	Null	0.5	Null	NA	NA	Null	Null	Null	NA	NA	Null	NA	NA	NA	NA	Null	Null	NA	NA	Null	Null	Null	Null	NA	0.833333	Null	NA	NA	NA	NA	NA	NA	NA
chr17	17105298	T	C	A->G	Alu	PLD6	UTR3	NA	0.3	NA	NA	NA	NA	NA	NA	NA	Null	Null	Null	NA	NA	Null	Null	Null	NA	Null	Null	NA	NA	NA	NA	Null	Null	NA	NA	Null	Null	Null	Null	Null	0.222222	Null	NA	NA	NA	NA	NA	NA	NA
chr17	17116099	T	C	A->G	Alu	FLCN	UTR3	Null	Null	Null	NA	NA	NA	Null	NA	NA	Null	Null	Null	Null	Null	Null	Null	Null	Null	Null	0.266667	Null	NA	NA	Null	Null	NA	NA	Null	NA	Null	Null	0.230769	Null	Null	Null	NA	NA	NA	Null	NA	Null	Null
chr17	26654121	A	G	A->G	Alu	TMEM97	UTR3	Null	Null	0.129032	NA	NA	NA	Null	Null	Null	Null	Null	Null	Null	NA	Null	Null	Null	Null	Null	Null	Null	NA	NA	Null	Null	Null	Null	Null	Null	Null	Null	Null	0.109756	Null	Null	Null	Null	Null	NA	Null	NA	Null
chr17	29326393	A	G	A->G	Alu	RNF135	UTR3	Null	Null	Null	Null	0.182796	Null	Null	Null	Null	Null	Null	Null	0.123457	Null	Null	Null	Null	Null	Null	Null	Null	Null	Null	Null	NA	NA	NA	Null	Null	Null	Null	Null	Null	Null	Null	Null	Null	Null	NA	Null	NA	NA
chr17	33338015	T	C	A->G	Non-Alu	RFFL	UTR3	Null	NA	NA	NA	NA	NA	Null	Null	Null	Null	Null	Null	0.34375	NA	Null	Null	Null	Null	Null	Null	Null	NA	Null	Null	Null	NA	Null	Null	0.545455	0.769231	Null	Null	Null	0.12	0.302632	NA	NA	NA	NA	NA	NA	NA
chr17	34894672	A	G	A->G	Alu	PIGW	UTR3	NA	NA	Null	Null	Null	Null	Null	Null	NA	NA	Null	NA	Null	Null	Null	0.571429	Null	Null	NA	Null	NA	Null	NA	NA	NA	NA	NA	NA	NA	NA	Null	Null	NA	Null	Null	NA	NA	NA	Null	NA	NA	NA
chr17	34894775	A	G	A->G	Alu	PIGW	UTR3	NA	NA	NA	Null	Null	Null	Null	Null	NA	NA	NA	NA	Null	Null	NA	Null	NA	Null	Null	Null	NA	Null	NA	NA	NA	NA	NA	NA	NA	NA	NA	NA	NA	0.444444	Null	NA	NA	NA	NA	NA	NA	NA
chr17	35877316	T	C	A->G	Alu	SYNRG	UTR3	0.75	Null	0.714286	NA	NA	NA	Null	NA	Null	Null	Null	NA	NA	NA	Null	NA	NA	0.714286	Null	Null	NA	NA	Null	NA	NA	Null	NA	Null	Null	NA	NA	NA	Null	Null	NA	NA	NA	NA	NA	NA	NA	NA
chr17	38458627	A	G	A->G	Alu	CDC6	UTR3	Null	Null	NA	NA	Null	NA	Null	Null	Null	0.214286	Null	Null	Null	Null	0.111111	Null	Null	Null	Null	0.121212	Null	Null	NA	Null	Null	Null	Null	Null	0.104167	Null	0.208333	Null	Null	Null	Null	Null	Null	Null	Null	Null	Null	Null
chr17	38458700	A	G	A->G	Alu	CDC6	UTR3	NA	NA	NA	NA	NA	NA	Null	Null	NA	Null	0.142857	0.307692	Null	Null	0.162162	Null	0.107143	Null	Null	0.16	Null	Null	NA	0.25	0.314286	Null	Null	NA	0.1875	Null	Null	Null	Null	0.35	Null	Null	Null	Null	Null	Null	Null	Null
chr17	38458724	A	G	A->G	Alu	CDC6	UTR3	NA	NA	NA	NA	NA	NA	NA	Null	NA	Null	Null	Null	Null	Null	0.102564	Null	Null	Null	Null	Null	Null	Null	NA	Null	Null	Null	Null	NA	0.666667	Null	Null	Null	Null	Null	Null	Null	Null	Null	Null	Null	Null	Null
chr17	38458796	A	G	A->G	Alu	CDC6	UTR3	NA	NA	NA	NA	Null	NA	NA	Null	Null	Null	Null	0.235294	Null	Null	0.103448	Null	Null	Null	Null	Null	Null	Null	Null	Null	NA	NA	Null	NA	NA	Null	Null	Null	Null	Null	Null	NA	Null	Null	Null	Null	Null	Null
chr17	38458807	A	G	A->G	Alu	CDC6	UTR3	NA	NA	NA	NA	Null	NA	NA	Null	Null	Null	Null	Null	Null	Null	Null	Null	Null	Null	Null	0.142857	Null	Null	Null	Null	NA	NA	Null	NA	NA	Null	Null	Null	Null	Null	Null	NA	Null	0.833333	Null	Null	Null	Null
chr17	38458855	A	G	A->G	Alu	CDC6	UTR3	NA	NA	Null	NA	Null	NA	Null	Null	Null	Null	Null	Null	Null	Null	Null	Null	Null	0.107143	0.137931	Null	Null	Null	Null	0.166667	NA	NA	Null	Null	NA	Null	Null	Null	Null	Null	Null	Null	Null	Null	Null	Null	Null	Null
chr17	38458869	A	G	A->G	Alu	CDC6	UTR3	NA	NA	Null	NA	Null	NA	Null	Null	Null	Null	0.125	Null	Null	Null	0.139535	Null	Null	Null	0.117647	0.147059	Null	Null	Null	Null	NA	NA	NA	Null	NA	Null	Null	Null	Null	Null	Null	Null	Null	Null	Null	Null	Null	Null
chr17	40176581	A	G	A->G	Alu	NKIRAS2	UTR3	Null	Null	Null	NA	Null	Null	Null	Null	Null	Null	Null	Null	Null	Null	Null	Null	Null	Null	Null	Null	Null	0.15625	Null	0.195402	0.416667	Null	Null	Null	Null	Null	Null	Null	Null	Null	Null	Null	Null	Null	Null	Null	Null	Null
chr17	40467073	T	C	A->G	Alu	STAT3	UTR3	Null	Null	Null	NA	Null	NA	0.230769	Null	Null	Null	Null	Null	Null	NA	Null	Null	Null	Null	Null	Null	Null	NA	NA	NA	Null	Null	NA	0.740741	Null	Null	Null	Null	Null	0.26087	0.235294	Null	Null	Null	NA	Null	Null	NA
chr17	41291855	A	G	A->G	Non-Alu	NBR2	ncRNA_exonic	Null	Null	Null	NA	Null	NA	Null	Null	0.170732	Null	Null	Null	Null	Null	Null	Null	Null	Null	Null	0.176471	Null	Null	Null	Null	NA	NA	NA	NA	Null	NA	Null	Null	Null	Null	Null	NA	NA	NA	NA	NA	NA	NA
chr17	43003135	T	C	A->G	Alu	KIF18B	UTR3	NA	NA	NA	NA	NA	NA	Null	Null	Null	Null	0.375	Null	NA	NA	Null	Null	Null	Null	Null	Null	Null	NA	NA	NA	NA	NA	NA	Null	NA	Null	Null	Null	NA	Null	0.222222	Null	Null	NA	Null	Null	Null	Null
chr17	43003147	T	C	A->G	Alu	KIF18B	UTR3	NA	NA	NA	NA	NA	NA	Null	Null	Null	Null	Null	Null	NA	NA	Null	Null	Null	Null	Null	Null	Null	NA	NA	NA	NA	NA	NA	0.114286	NA	Null	Null	Null	NA	Null	0.285714	Null	Null	NA	Null	Null	Null	Null
chr17	43189330	T	C	A->G	Alu	PLCD3	UTR3	Null	Null	Null	NA	Null	Null	0.15625	Null	Null	Null	NA	Null	Null	Null	Null	0.227273	Null	Null	Null	Null	Null	NA	NA	Null	Null	NA	NA	Null	NA	NA	Null	NA	Null	Null	Null	NA	NA	NA	Null	Null	Null	Null
chr17	43189400	T	C	A->G	Alu	PLCD3	UTR3	Null	Null	Null	NA	Null	NA	Null	Null	Null	Null	Null	Null	Null	Null	Null	Null	Null	Null	Null	0.2	Null	NA	NA	Null	Null	NA	NA	Null	NA	Null	0.571429	Null	Null	Null	Null	NA	NA	NA	Null	Null	Null	Null
chr17	57279070	A	G	A->G	Alu	PRR11	UTR3	NA	NA	NA	Null	Null	Null	Null	NA	Null	Null	NA	NA	Null	Null	Null	Null	Null	Null	Null	Null	Null	Null	NA	NA	NA	Null	Null	Null	NA	Null	Null	NA	Null	Null	Null	Null	Null	Null	Null	Null	0.292683	Null
chr18	212524	A	G	A->G	Alu	USP14	UTR3	Null	Null	Null	Null	Null	Null	Null	Null	Null	Null	Null	Null	Null	Null	Null	Null	Null	Null	Null	Null	Null	Null	Null	0.217391	Null	Null	Null	Null	Null	Null	Null	Null	Null	Null	Null	Null	Null	Null	NA	NA	NA	NA
chr18	723088	T	C	A->G	Alu	YES1	UTR3	0.233333	Null	Null	NA	NA	NA	Null	Null	Null	Null	Null	Null	Null	NA	Null	Null	Null	0.107143	Null	Null	Null	Null	Null	Null	Null	0.323529	Null	Null	Null	Null	Null	Null	0.125	Null	Null	Null	NA	Null	NA	Null	NA	0.75
chr18	723090	T	C	A->G	Alu	YES1	UTR3	0.258065	0.288889	0.268293	NA	NA	NA	Null	Null	Null	Null	0.151515	Null	Null	NA	Null	Null	Null	0.12069	0.325	Null	Null	Null	Null	0.132653	0.446809	Null	0.125	Null	Null	0.16129	Null	Null	Null	Null	Null	Null	NA	Null	NA	Null	NA	Null
chr18	21062196	A	G	A->G	Alu	RIOK3	UTR3	Null	Null	Null	NA	Null	Null	Null	Null	Null	Null	Null	Null	Null	Null	Null	Null	Null	Null	Null	Null	Null	Null	Null	0.140625	Null	Null	Null	Null	Null	Null	Null	Null	Null	Null	Null	Null	Null	Null	Null	Null	NA	Null
chr18	47918832	A	G	A->G	Alu	SKA1	UTR3	NA	Null	Null	NA	NA	NA	Null	Null	NA	NA	NA	Null	Null	Null	0.555556	NA	Null	Null	0.5	Null	NA	Null	0.875	NA	NA	NA	NA	NA	NA	NA	NA	Null	Null	Null	Null	Null	NA	NA	NA	NA	Null	NA
chr18	47918991	A	G	A->G	Alu	SKA1	UTR3	NA	NA	Null	NA	Null	NA	Null	Null	NA	Null	Null	Null	Null	Null	Null	Null	Null	Null	Null	0.25	NA	NA	Null	Null	NA	NA	NA	NA	Null	Null	Null	0.275862	NA	Null	Null	Null	NA	NA	Null	NA	Null	Null
chr18	72187680	A	G	A->G	Alu	CNDP2	UTR3	Null	Null	Null	NA	NA	NA	Null	Null	Null	Null	Null	Null	Null	Null	Null	Null	Null	Null	Null	Null	Null	NA	NA	Null	Null	Null	NA	Null	Null	Null	NA	Null	Null	Null	0.225806	Null	NA	NA	NA	NA	NA	NA
chr18	72187699	A	G	A->G	Alu	CNDP2	UTR3	Null	Null	Null	NA	NA	NA	0.266667	Null	0.166667	0.176471	Null	Null	Null	Null	0.192308	0.186047	0.166667	Null	Null	0.102564	Null	NA	NA	Null	Null	Null	Null	0.56	Null	Null	Null	0.103448	0.234375	Null	Null	Null	NA	NA	NA	NA	NA	NA
chr18	72187784	A	G	A->G	Alu	CNDP2	UTR3	Null	Null	Null	NA	NA	NA	Null	Null	Null	Null	0.285714	0.1875	Null	Null	Null	Null	Null	Null	Null	Null	Null	NA	NA	0.25	Null	Null	0.416667	Null	NA	Null	Null	Null	Null	Null	Null	Null	NA	NA	NA	NA	NA	NA
chr18	72187817	A	G	A->G	Alu	CNDP2	UTR3	Null	0.416667	Null	NA	NA	NA	Null	Null	Null	Null	Null	Null	Null	Null	Null	Null	Null	Null	0.136364	Null	Null	NA	NA	Null	Null	Null	Null	0.103448	NA	Null	Null	Null	Null	Null	Null	Null	NA	NA	NA	NA	NA	NA
chr18	72187878	A	G	A->G	Alu	CNDP2	UTR3	Null	Null	Null	NA	NA	NA	Null	Null	Null	Null	Null	Null	Null	Null	Null	Null	Null	Null	Null	Null	Null	NA	NA	Null	Null	Null	0.282051	Null	0.75	Null	Null	Null	Null	Null	Null	Null	NA	NA	NA	NA	NA	NA
chr18	72187939	A	G	A->G	Alu	CNDP2	UTR3	0.375	Null	Null	NA	NA	NA	Null	Null	Null	Null	Null	Null	Null	Null	Null	Null	Null	Null	Null	Null	Null	NA	NA	0.376623	Null	Null	Null	Null	Null	Null	Null	Null	Null	Null	Null	Null	NA	NA	NA	NA	NA	NA
chr18	72187953	A	G	A->G	Alu	CNDP2	UTR3	Null	0.214286	Null	NA	NA	NA	Null	Null	0.129032	0.121212	Null	Null	Null	Null	0.107143	0.152542	Null	0.163636	Null	Null	0.325843	NA	NA	0.36	Null	Null	Null	Null	Null	Null	Null	Null	Null	Null	Null	Null	NA	NA	NA	NA	NA	NA
chr19	2233704	T	C	A->G	Alu	PLEKHJ1	UTR3	Null	Null	Null	Null	Null	NA	Null	Null	Null	Null	Null	Null	Null	Null	Null	Null	Null	Null	Null	Null	Null	NA	NA	Null	Null	NA	0.8	Null	Null	Null	NA	Null	NA	0.416667	Null	Null	Null	NA	Null	Null	Null	NA
chr19	4523025	T	C	A->G	Alu	PLIN5	UTR3	Null	Null	Null	NA	NA	NA	Null	Null	Null	Null	Null	Null	Null	Null	Null	Null	Null	0.14	Null	0.109091	Null	NA	NA	Null	Null	Null	Null	NA	Null	Null	NA	Null	Null	Null	0.3125	Null	NA	NA	NA	NA	NA	NA
chr19	9638757	T	C	A->G	Alu	ZNF426	UTR3	Null	0.109091	Null	NA	Null	Null	Null	Null	Null	Null	Null	Null	Null	Null	Null	Null	Null	Null	Null	Null	Null	Null	Null	Null	Null	0.223529	Null	Null	Null	Null	Null	0.111111	Null	Null	Null	Null	Null	Null	Null	Null	Null	Null
chr19	9638891	T	C	A->G	Alu	ZNF426	UTR3	Null	Null	Null	0.62069	Null	Null	Null	Null	Null	Null	Null	Null	Null	Null	Null	Null	Null	Null	Null	Null	Null	Null	Null	Null	Null	Null	Null	0.122642	Null	Null	Null	0.117647	Null	Null	Null	Null	Null	Null	Null	Null	Null	Null
chr19	9638901	T	C	A->G	Alu	ZNF426	UTR3	Null	Null	Null	Null	Null	Null	Null	Null	Null	Null	Null	Null	Null	Null	Null	Null	Null	Null	Null	Null	Null	Null	Null	Null	Null	Null	Null	Null	Null	Null	0.256757	Null	Null	Null	Null	Null	Null	Null	Null	Null	Null	Null
chr19	9638922	T	C	A->G	Alu	ZNF426	UTR3	Null	Null	0.103448	Null	Null	Null	Null	Null	Null	Null	Null	Null	Null	Null	Null	Null	Null	Null	Null	Null	Null	Null	Null	Null	Null	Null	0.101124	Null	Null	Null	0.152941	Null	Null	Null	Null	Null	Null	Null	Null	Null	Null	Null
chr19	12224788	A	G	A->G	Alu	ZNF788	UTR3	Null	Null	Null	NA	Null	Null	Null	Null	Null	Null	Null	Null	Null	Null	Null	Null	Null	Null	Null	Null	Null	Null	Null	Null	Null	Null	Null	Null	Null	Null	Null	Null	Null	Null	Null	0.225352	0.105263	Null	NA	Null	NA	NA
chr19	12299511	A	G	A->G	Alu	ZNF136	UTR3	Null	Null	Null	Null	Null	Null	Null	Null	Null	Null	Null	Null	Null	Null	Null	Null	Null	Null	Null	Null	Null	Null	Null	NA	Null	Null	Null	Null	0.304348	0.136364	Null	Null	Null	Null	Null	Null	Null	NA	Null	Null	Null	Null
chr19	12299591	A	G	A->G	Alu	ZNF136	UTR3	Null	Null	Null	NA	Null	NA	Null	0.2	Null	Null	Null	Null	Null	Null	Null	Null	Null	Null	Null	Null	Null	Null	Null	NA	Null	Null	Null	NA	0.3	Null	Null	0.25	Null	Null	Null	Null	Null	NA	Null	Null	Null	Null
chr19	12299595	A	G	A->G	Alu	ZNF136	UTR3	Null	Null	Null	NA	Null	NA	Null	Null	Null	Null	Null	Null	Null	Null	Null	Null	Null	Null	Null	Null	Null	Null	Null	NA	Null	Null	Null	NA	0.3	Null	Null	Null	Null	Null	Null	Null	Null	NA	Null	Null	Null	Null
chr19	12382950	T	C	A->G	Alu	ZNF44	UTR3	Null	Null	Null	NA	NA	NA	Null	Null	Null	0.103448	Null	Null	Null	Null	Null	Null	Null	Null	Null	Null	Null	NA	Null	Null	Null	NA	Null	NA	NA	NA	NA	NA	Null	Null	NA	NA	NA	Null	NA	NA	NA	Null
chr19	12383085	T	C	A->G	Alu	ZNF44	UTR3	Null	Null	Null	NA	NA	NA	Null	Null	Null	Null	Null	Null	Null	Null	Null	Null	Null	Null	Null	Null	Null	Null	Null	Null	Null	Null	Null	Null	Null	NA	Null	Null	0.428571	Null	NA	Null	Null	Null	NA	NA	Null	Null
chr19	12383097	T	C	A->G	Alu	ZNF44	UTR3	0.1	0.111111	0.178571	NA	NA	NA	Null	Null	Null	0.229508	Null	Null	Null	Null	0.142857	0.151515	Null	Null	Null	Null	Null	Null	Null	Null	Null	Null	Null	Null	Null	NA	Null	Null	Null	Null	Null	Null	Null	Null	NA	NA	Null	Null
chr19	13084883	A	G	A->G	Alu	DAND5	UTR3	0.227273	0.307692	Null	NA	Null	Null	Null	Null	Null	Null	NA	Null	NA	NA	Null	0.363636	Null	Null	Null	Null	NA	NA	NA	NA	NA	Null	NA	Null	0.625	Null	Null	0.205882	Null	0.647059	Null	Null	NA	NA	NA	NA	NA	Null
chr19	13085026	A	G	A->G	Alu	DAND5	UTR3	Null	Null	Null	NA	Null	Null	Null	Null	Null	Null	NA	Null	Null	Null	Null	0.230769	0.2	Null	Null	0.307692	NA	NA	NA	NA	NA	Null	NA	Null	Null	Null	Null	Null	Null	Null	Null	Null	NA	NA	NA	NA	NA	Null
chr19	13085180	A	G	A->G	Alu	DAND5	UTR3	Null	0.227273	0.291667	NA	Null	Null	Null	Null	Null	0.458333	0.272727	Null	Null	Null	0.225806	0.263158	0.208333	0.176471	Null	0.3125	Null	NA	NA	NA	NA	Null	Null	Null	0.615385	Null	0.666667	0.122449	Null	0.263158	0.863636	Null	NA	NA	NA	NA	NA	Null
chr19	19821880	T	C	A->G	Alu	ZNF14	UTR3	0.166667	Null	Null	NA	Null	Null	Null	Null	Null	Null	Null	Null	Null	Null	Null	0.1875	Null	Null	Null	0.176471	Null	Null	NA	NA	NA	NA	Null	NA	Null	Null	NA	Null	Null	NA	NA	NA	NA	NA	NA	NA	NA	NA
chr19	20116151	T	C	A->G	Alu	ZNF682	UTR3	0.857143	0.375	Null	Null	Null	NA	NA	Null	NA	Null	NA	Null	Null	Null	Null	Null	NA	Null	NA	Null	NA	NA	NA	Null	Null	NA	Null	NA	NA	NA	NA	NA	NA	Null	NA	NA	NA	NA	Null	Null	Null	Null
chr19	21561514	A	G	A->G	Alu	ZNF738	UTR3	Null	0.272727	Null	NA	Null	Null	NA	Null	Null	Null	Null	Null	Null	NA	Null	Null	Null	Null	Null	Null	NA	NA	Null	Null	NA	Null	0.384615	NA	Null	NA	Null	Null	Null	0.6	Null	NA	NA	Null	NA	NA	Null	Null
chr19	21561590	A	G	A->G	Alu	ZNF738	UTR3	Null	0.107143	Null	NA	Null	Null	NA	Null	Null	Null	Null	NA	Null	Null	Null	Null	Null	Null	Null	0.173913	NA	Null	Null	Null	NA	Null	Null	NA	Null	NA	Null	Null	NA	Null	Null	NA	NA	Null	NA	NA	Null	Null
chr19	21561635	A	G	A->G	Alu	ZNF738	UTR3	Null	Null	Null	Null	Null	Null	Null	Null	0.148148	Null	Null	NA	Null	Null	Null	Null	Null	Null	Null	Null	Null	Null	Null	0.357143	NA	Null	Null	NA	Null	NA	NA	Null	NA	Null	Null	NA	NA	Null	NA	NA	Null	Null
chr19	21561678	A	G	A->G	Alu	ZNF738	UTR3	0.222222	0.153846	0.166667	Null	Null	Null	Null	Null	Null	0.259259	0.142857	0.75	Null	Null	Null	Null	Null	0.130435	Null	0.153846	Null	Null	Null	Null	0.8	Null	0.179487	0.833333	Null	Null	NA	Null	Null	0.130435	0.259259	NA	NA	NA	NA	NA	Null	Null
chr19	33467744	A	G	A->G	Alu	C19orf40	UTR3	Null	Null	Null	NA	NA	NA	Null	Null	Null	0.125	Null	Null	Null	Null	Null	Null	Null	Null	Null	Null	Null	NA	Null	Null	NA	Null	NA	Null	NA	Null	NA	Null	0.347826	NA	NA	Null	NA	NA	NA	Null	Null	Null
chr19	33469819	T	C	A->G	Alu	RHPN2	UTR3	0.25	Null	Null	Null	Null	Null	0.111111	Null	Null	Null	0.103448	Null	Null	Null	Null	Null	0.166667	Null	Null	Null	Null	Null	Null	Null	NA	Null	0.206897	Null	Null	Null	Null	Null	Null	0.269231	Null	NA	NA	NA	NA	NA	Null	NA
chr19	33469828	T	C	A->G	Alu	RHPN2	UTR3	Null	Null	Null	Null	Null	Null	0.142857	Null	Null	Null	Null	Null	Null	Null	Null	Null	Null	Null	Null	Null	Null	Null	Null	Null	NA	Null	Null	0.128205	0.188679	Null	Null	Null	Null	Null	Null	NA	NA	NA	NA	NA	Null	NA
chr19	33469947	T	C	A->G	Alu	RHPN2	UTR3	Null	Null	Null	Null	Null	Null	Null	Null	Null	Null	Null	Null	Null	Null	Null	Null	Null	Null	Null	Null	Null	Null	Null	Null	NA	Null	Null	Null	Null	Null	0.11236	Null	Null	0.125	Null	NA	NA	NA	NA	NA	Null	NA
chr19	33469960	T	C	A->G	Alu	RHPN2	UTR3	Null	Null	Null	Null	Null	Null	Null	Null	Null	0.28	Null	Null	0.119048	0.222222	0.25641	0.166667	Null	0.153846	0.142857	Null	Null	Null	0.41791	Null	NA	Null	0.354839	Null	Null	Null	Null	Null	0.134615	Null	0.171875	NA	NA	NA	Null	NA	Null	NA
chr19	33469972	T	C	A->G	Alu	RHPN2	UTR3	Null	Null	Null	Null	Null	Null	Null	Null	Null	0.136364	Null	Null	Null	Null	Null	Null	Null	Null	Null	Null	0.105263	Null	Null	Null	NA	Null	Null	Null	Null	Null	Null	Null	Null	Null	Null	NA	NA	NA	NA	NA	Null	NA
chr19	33470003	T	C	A->G	Alu	RHPN2	UTR3	Null	0.466667	0.238095	0.272727	Null	Null	Null	Null	Null	0.304348	0.142857	Null	Null	Null	Null	0.147059	0.225806	Null	0.170732	Null	Null	0.105556	Null	Null	NA	0.777778	0.282051	0.173913	0.113636	0.15	0.157303	0.365385	Null	0.235294	Null	NA	NA	NA	NA	NA	Null	NA
chr19	33470053	T	C	A->G	Alu	RHPN2	UTR3	Null	Null	Null	Null	Null	Null	Null	Null	Null	Null	Null	Null	Null	Null	Null	Null	Null	0.142857	Null	Null	Null	Null	Null	Null	NA	Null	Null	0.131579	Null	Null	Null	Null	Null	Null	Null	NA	NA	NA	NA	NA	Null	NA
chr19	39514978	T	C	A->G	Alu	FBXO27	UTR3	Null	Null	Null	Null	Null	Null	Null	Null	Null	Null	Null	Null	Null	Null	Null	Null	Null	Null	Null	Null	Null	Null	Null	Null	0.238095	Null	Null	0.147727	Null	0.1	Null	Null	0.16	Null	Null	Null	Null	Null	NA	Null	NA	NA
chr19	39515060	T	C	A->G	Alu	FBXO27	UTR3	Null	Null	Null	Null	Null	Null	Null	Null	Null	Null	Null	Null	Null	Null	Null	Null	Null	Null	Null	Null	Null	NA	Null	0.242424	Null	0.10101	Null	Null	Null	Null	Null	Null	Null	Null	Null	Null	Null	Null	NA	Null	NA	NA
chr19	39515061	T	C	A->G	Alu	FBXO27	UTR3	Null	Null	Null	Null	Null	Null	Null	Null	Null	Null	Null	Null	Null	Null	Null	Null	Null	Null	Null	Null	Null	NA	Null	Null	Null	Null	Null	0.133333	Null	0.15873	Null	Null	Null	Null	0.102362	Null	Null	Null	NA	Null	NA	NA
chr19	39515115	T	C	A->G	Alu	FBXO27	UTR3	Null	Null	Null	Null	Null	Null	Null	Null	Null	Null	Null	Null	Null	Null	Null	Null	Null	Null	Null	Null	Null	NA	Null	Null	Null	Null	Null	Null	Null	Null	Null	Null	0.117647	Null	Null	Null	Null	Null	Null	Null	NA	NA
chr19	39515144	T	C	A->G	Alu	FBXO27	UTR3	Null	Null	Null	Null	Null	Null	Null	Null	Null	Null	Null	Null	Null	Null	Null	Null	Null	Null	Null	Null	Null	NA	Null	Null	Null	Null	Null	Null	0.164557	Null	Null	Null	Null	Null	Null	Null	Null	Null	Null	Null	NA	NA
chr19	39515231	T	C	A->G	Alu	FBXO27	UTR3	Null	Null	Null	Null	Null	Null	Null	Null	Null	Null	Null	Null	Null	Null	Null	Null	Null	Null	Null	Null	0.129032	NA	Null	Null	Null	0.123457	Null	Null	0.1	Null	Null	Null	Null	Null	Null	Null	Null	NA	NA	Null	NA	NA
chr19	39515234	T	C	A->G	Alu	FBXO27	UTR3	Null	Null	Null	Null	Null	Null	Null	Null	Null	Null	Null	Null	Null	Null	Null	Null	Null	Null	Null	Null	Null	NA	Null	Null	Null	Null	Null	0.324324	Null	Null	Null	Null	Null	0.1	Null	0.137255	Null	NA	NA	Null	NA	NA
chr19	40522166	A	G	A->G	Alu	ZNF546	UTR3	Null	0.166667	NA	NA	NA	NA	Null	Null	Null	Null	Null	Null	Null	NA	Null	Null	Null	Null	Null	NA	Null	NA	NA	NA	NA	NA	Null	NA	NA	NA	NA	0.692308	NA	Null	NA	NA	NA	Null	NA	NA	NA	NA
chr19	41247236	T	C	A->G	Alu	C19orf54	UTR3	Null	Null	Null	NA	NA	NA	Null	Null	Null	Null	Null	NA	Null	NA	Null	Null	Null	Null	NA	NA	Null	NA	NA	NA	NA	NA	Null	NA	NA	Null	Null	Null	NA	NA	Null	NA	NA	NA	Null	Null	NA	Null
chr19	42731661	A	G	A->G	Alu	ZNF526	UTR3	0.5	0.444444	Null	NA	NA	NA	Null	Null	Null	Null	Null	Null	NA	NA	Null	Null	Null	Null	Null	Null	Null	NA	NA	NA	Null	NA	0.75	0.555556	Null	Null	NA	Null	0.5	Null	Null	Null	NA	NA	Null	Null	Null	Null
chr19	42732005	A	G	A->G	Alu	ZNF526	UTR3	Null	Null	Null	NA	NA	NA	Null	Null	Null	Null	Null	Null	NA	Null	0.294118	Null	Null	Null	Null	Null	Null	NA	NA	0.62069	Null	Null	Null	Null	NA	Null	NA	Null	NA	Null	Null	Null	Null	NA	NA	NA	NA	NA
chr19	42732010	A	G	A->G	Alu	ZNF526	UTR3	Null	Null	Null	NA	NA	NA	Null	Null	Null	Null	Null	Null	NA	Null	Null	Null	Null	Null	0.166667	Null	Null	NA	NA	Null	Null	Null	Null	Null	NA	Null	NA	Null	Null	Null	0.409091	Null	Null	NA	NA	NA	NA	NA
chr19	42732036	A	G	A->G	Alu	ZNF526	UTR3	Null	Null	Null	NA	NA	NA	Null	Null	Null	Null	Null	Null	NA	Null	0.15	Null	Null	Null	Null	Null	Null	NA	NA	Null	Null	Null	Null	0.157895	Null	Null	Null	Null	Null	Null	Null	Null	Null	NA	NA	NA	NA	NA
chr19	42732069	A	G	A->G	Alu	ZNF526	UTR3	Null	Null	Null	NA	Null	NA	Null	Null	Null	Null	Null	Null	NA	Null	0.192308	0.206897	0.190476	Null	Null	0.236842	Null	NA	Null	Null	Null	Null	Null	Null	Null	Null	Null	Null	Null	Null	0.228571	Null	Null	NA	NA	NA	NA	NA
chr19	42732073	A	G	A->G	Alu	ZNF526	UTR3	0.5	Null	Null	NA	Null	NA	Null	0.625	Null	0.6	Null	Null	NA	Null	0.444444	0.333333	0.541667	0.48	0.52381	0.447368	Null	Null	Null	Null	0.357143	0.928571	Null	0.333333	NA	0.333333	Null	Null	0.75	Null	0.53125	Null	Null	NA	NA	NA	NA	NA
chr19	45684008	A	G	A->G	Alu	BLOC1S3	UTR3	Null	Null	Null	NA	NA	NA	Null	Null	Null	Null	Null	0.208333	Null	Null	Null	Null	Null	Null	0.103448	Null	Null	NA	NA	0.133333	Null	Null	Null	Null	0.545455	Null	0.647059	0.135135	Null	0.183673	Null	Null	Null	Null	NA	Null	Null	Null
chr19	45684247	A	G	A->G	Alu	BLOC1S3	UTR3	Null	Null	Null	NA	NA	NA	Null	0.15625	Null	Null	0.15	Null	Null	Null	Null	Null	0.125	Null	0.119048	0.25	Null	Null	NA	Null	Null	Null	NA	Null	Null	Null	Null	Null	Null	Null	Null	Null	NA	Null	NA	Null	Null	Null
chr19	45715891	T	C	A->G	Alu	EXOC3L2	UTR3	Null	Null	Null	NA	Null	Null	Null	0.107143	Null	Null	Null	Null	Null	Null	Null	Null	Null	Null	Null	Null	Null	Null	Null	Null	Null	Null	Null	0.333333	Null	Null	Null	Null	Null	Null	Null	Null	Null	Null	NA	NA	NA	NA
chr19	50410836	T	C	A->G	Alu	NUP62	UTR3	Null	Null	0.433333	NA	NA	NA	Null	Null	Null	Null	Null	Null	Null	NA	Null	Null	Null	Null	Null	Null	Null	Null	NA	0.194444	0.305556	Null	Null	0.390244	Null	Null	Null	0.238095	Null	0.153846	Null	NA	Null	Null	Null	Null	Null	Null
chr19	50410862	T	C	A->G	Alu	NUP62	UTR3	0.117647	Null	Null	NA	NA	NA	Null	Null	Null	Null	Null	Null	Null	Null	Null	Null	Null	Null	Null	Null	Null	Null	Null	0.145161	Null	Null	Null	Null	Null	Null	Null	Null	Null	Null	Null	Null	Null	Null	Null	Null	Null	Null
chr19	50410865	T	C	A->G	Alu	NUP62	UTR3	Null	Null	0.106383	NA	NA	NA	Null	Null	Null	Null	Null	Null	Null	Null	Null	Null	Null	Null	Null	Null	Null	Null	Null	Null	Null	Null	Null	Null	Null	Null	Null	Null	Null	0.105263	Null	Null	Null	Null	Null	Null	Null	Null
chr19	50410895	T	C	A->G	Alu	NUP62	UTR3	0.101449	Null	Null	Null	Null	NA	Null	Null	Null	Null	Null	Null	Null	Null	Null	Null	Null	Null	Null	Null	Null	Null	Null	Null	Null	Null	Null	Null	Null	Null	Null	Null	Null	Null	Null	Null	Null	Null	Null	Null	Null	Null
chr19	50410986	T	C	A->G	Alu	NUP62	UTR3	Null	Null	Null	NA	Null	Null	Null	Null	Null	Null	Null	Null	Null	Null	Null	Null	Null	Null	Null	Null	Null	Null	Null	Null	Null	Null	Null	Null	Null	Null	0.169492	Null	0.158537	Null	Null	Null	Null	Null	Null	Null	Null	Null
chr19	51913800	T	C	A->G	Alu	SIGLEC10	UTR3	Null	Null	Null	NA	Null	NA	Null	Null	Null	Null	Null	Null	Null	Null	Null	Null	Null	Null	Null	Null	Null	Null	Null	Null	Null	0.108333	Null	Null	Null	Null	Null	Null	0.188406	Null	Null	Null	Null	Null	NA	Null	NA	NA
chr19	51914096	T	C	A->G	Alu	SIGLEC10	UTR3	Null	Null	Null	NA	NA	NA	Null	Null	Null	Null	Null	Null	Null	NA	Null	Null	Null	Null	Null	Null	Null	NA	NA	Null	Null	Null	Null	Null	Null	0.117647	NA	Null	Null	0.15	Null	Null	NA	NA	NA	NA	NA	NA
chr19	51914192	T	C	A->G	Alu	SIGLEC10	UTR3	0.136364	Null	0.25	NA	NA	NA	Null	Null	Null	Null	Null	0.121212	Null	NA	Null	0.133333	0.159091	0.12963	Null	Null	Null	Null	NA	Null	Null	0.185185	Null	Null	0.138889	Null	Null	Null	Null	0.194444	Null	Null	Null	Null	NA	NA	NA	NA
chr19	52374634	T	C	A->G	Alu	ZNF577	UTR3	NA	NA	NA	NA	NA	NA	NA	NA	NA	NA	NA	NA	Null	NA	NA	NA	NA	NA	NA	NA	NA	NA	NA	NA	NA	NA	NA	Null	NA	NA	NA	0.833333	NA	NA	Null	NA	NA	NA	NA	NA	NA	NA
chr19	52921260	A	G	A->G	Alu	ZNF528	UTR3	NA	0.4	Null	Null	Null	Null	Null	Null	Null	0.5	NA	NA	Null	Null	NA	Null	Null	NA	Null	0.6	NA	NA	NA	Null	NA	NA	Null	NA	NA	NA	NA	Null	NA	NA	Null	NA	NA	Null	NA	Null	Null	Null
chr19	53059628	A	G	A->G	Alu	ZNF808	intronic	NA	NA	NA	NA	NA	NA	NA	NA	NA	NA	0.75	NA	NA	NA	NA	NA	0.833333	0.75	NA	Null	NA	NA	NA	Null	Null	NA	NA	NA	NA	NA	NA	Null	Null	Null	NA	NA	NA	NA	NA	NA	NA	NA
chr19	53342316	T	C	A->G	Alu	ZNF468	UTR3	Null	Null	Null	Null	Null	Null	Null	Null	Null	NA	NA	0.555556	Null	Null	Null	Null	0.230769	NA	NA	Null	Null	NA	Null	NA	Null	NA	NA	Null	NA	Null	NA	Null	Null	0.181818	Null	Null	NA	Null	Null	Null	Null	Null
chr19	53570313	T	C	A->G	Alu	ZNF160	UTR3	0.113208	Null	Null	Null	Null	Null	Null	Null	Null	Null	Null	Null	Null	Null	Null	0.125	Null	0.138462	Null	Null	Null	Null	Null	Null	0.175	Null	Null	Null	Null	0.375	Null	Null	Null	Null	0.179487	Null	Null	NA	Null	NA	Null	Null
chr19	53570329	T	C	A->G	Alu	ZNF160	UTR3	0.15942	Null	0.112903	0.329114	Null	Null	Null	Null	Null	0.212121	0.166667	0.111111	Null	Null	0.116667	0.103448	Null	Null	0.145833	0.163636	Null	Null	Null	Null	Null	0.3	Null	Null	Null	0.28125	Null	0.244444	Null	0.205882	0.125	Null	Null	NA	Null	NA	Null	Null
chr19	53889206	A	G	A->G	Alu	ZNF525	UTR3	Null	Null	Null	NA	Null	NA	Null	Null	Null	Null	Null	Null	Null	Null	Null	Null	Null	Null	Null	Null	Null	Null	Null	Null	Null	Null	Null	Null	0.123077	Null	Null	Null	Null	Null	Null	0.357143	Null	Null	Null	Null	Null	Null
chr19	53948290	A	G	A->G	Alu	ZNF761	ncRNA_exonic	Null	Null	Null	NA	NA	NA	NA	Null	NA	0.315789	0.375	Null	NA	NA	Null	Null	Null	0.142857	Null	Null	NA	NA	NA	NA	NA	NA	NA	NA	Null	NA	Null	Null	Null	Null	NA	NA	NA	Null	NA	NA	NA	NA
chr19	54297111	T	C	A->G	Alu	NLRP12	UTR3	Null	Null	Null	NA	Null	Null	Null	Null	Null	0.117647	0.142857	0.125	Null	Null	Null	Null	Null	Null	0.12	Null	Null	Null	Null	Null	Null	Null	0.171429	NA	NA	Null	Null	Null	Null	Null	0.727273	Null	Null	NA	NA	NA	NA	NA
chr19	54297112	T	C	A->G	Alu	NLRP12	UTR3	Null	Null	0.142857	NA	Null	Null	Null	Null	Null	Null	Null	Null	Null	Null	Null	Null	Null	Null	Null	Null	Null	Null	Null	Null	Null	Null	0.176471	NA	NA	Null	Null	Null	Null	Null	0.727273	Null	Null	NA	NA	NA	NA	NA
chr19	58019080	A	G	A->G	Alu	ZNF773	UTR3	0.238095	0.2	0.214286	Null	NA	Null	Null	Null	Null	0.212121	Null	0.178571	Null	Null	0.2	0.222222	Null	0.235294	0.285714	0.208333	Null	Null	Null	0.3	Null	0.857143	0.407407	0.1	Null	0.3125	0.230769	0.294118	Null	0.125	Null	Null	NA	Null	Null	Null	NA	Null
chr19	58019087	A	G	A->G	Alu	ZNF773	UTR3	Null	Null	Null	Null	NA	Null	Null	Null	Null	Null	Null	Null	Null	Null	Null	Null	Null	Null	Null	Null	Null	Null	Null	Null	Null	Null	0.619048	Null	Null	Null	0.208955	Null	Null	0.157895	Null	Null	NA	Null	Null	Null	NA	Null
chr19	58019125	A	G	A->G	Alu	ZNF773	UTR3	Null	Null	Null	NA	NA	NA	Null	Null	Null	Null	Null	Null	Null	Null	Null	Null	Null	Null	Null	Null	Null	Null	Null	Null	Null	NA	0.75	Null	Null	Null	0.117647	Null	Null	Null	Null	Null	NA	Null	Null	Null	NA	Null
chr19	58019126	A	G	A->G	Alu	ZNF773	UTR3	Null	0.28125	Null	NA	NA	NA	Null	Null	Null	Null	Null	Null	Null	Null	Null	Null	Null	Null	Null	0.115385	Null	Null	Null	Null	Null	NA	Null	Null	Null	Null	Null	Null	Null	Null	Null	Null	NA	Null	Null	Null	NA	Null
chr19	58019131	A	G	A->G	Alu	ZNF773	UTR3	Null	0.2	Null	NA	NA	NA	Null	Null	Null	Null	Null	Null	Null	Null	Null	Null	Null	Null	0.153846	Null	Null	Null	Null	NA	Null	NA	NA	Null	Null	Null	Null	Null	Null	Null	Null	Null	NA	Null	Null	Null	NA	Null
chr19	58019141	A	G	A->G	Alu	ZNF773	UTR3	0.142857	Null	Null	NA	NA	NA	Null	Null	Null	Null	Null	0.2	Null	Null	0.103448	Null	0.222222	0.1875	Null	Null	Null	Null	Null	NA	0.25	NA	NA	Null	Null	Null	Null	Null	Null	Null	Null	Null	NA	Null	Null	Null	NA	Null
chr19	58019164	A	G	A->G	Alu	ZNF773	UTR3	Null	Null	Null	NA	NA	NA	Null	Null	Null	Null	Null	Null	Null	Null	Null	Null	Null	Null	Null	Null	Null	Null	NA	NA	0.357143	NA	NA	Null	Null	Null	Null	0.75	Null	Null	Null	Null	NA	NA	Null	Null	NA	Null
chr19	58051981	A	G	A->G	Alu	ZNF549	UTR3	Null	Null	Null	NA	NA	NA	Null	Null	Null	Null	Null	Null	Null	Null	Null	0.172414	Null	0.114286	Null	0.333333	Null	Null	Null	NA	Null	NA	NA	NA	NA	Null	NA	Null	NA	Null	Null	NA	NA	Null	Null	Null	Null	Null
chr19	58051985	A	G	A->G	Alu	ZNF549	UTR3	Null	Null	NA	NA	NA	NA	Null	Null	Null	Null	0.176471	Null	Null	Null	Null	Null	0.189189	Null	Null	Null	Null	Null	Null	NA	Null	NA	NA	NA	NA	Null	NA	Null	NA	Null	NA	NA	NA	Null	Null	Null	Null	Null
chr19	58052034	A	G	A->G	Alu	ZNF549	UTR3	Null	Null	Null	NA	NA	NA	Null	Null	Null	Null	Null	Null	Null	Null	Null	0.107143	Null	Null	0.2	Null	Null	Null	Null	NA	Null	NA	NA	NA	NA	Null	NA	Null	NA	0.294118	NA	NA	NA	Null	Null	Null	Null	Null
chr19	58052049	A	G	A->G	Alu	ZNF549	UTR3	0.6	0.214286	Null	NA	NA	NA	NA	Null	Null	Null	Null	Null	Null	Null	Null	Null	Null	Null	Null	Null	Null	NA	Null	NA	Null	NA	NA	NA	NA	Null	NA	Null	NA	0.6	NA	NA	NA	Null	Null	Null	Null	Null
chr19	58318823	T	C	A->G	Alu	ZNF552	UTR3	NA	Null	NA	NA	NA	NA	0.625	Null	Null	Null	Null	Null	Null	Null	Null	Null	Null	0.130435	Null	Null	NA	NA	NA	NA	NA	Null	NA	Null	NA	NA	Null	Null	NA	Null	NA	NA	NA	NA	NA	NA	NA	Null
chr19	58319085	T	C	A->G	Alu	ZNF552	UTR3	NA	Null	NA	NA	NA	NA	Null	Null	Null	0.428571	Null	0.416667	NA	NA	Null	0.615385	NA	0.5	NA	0.5	NA	NA	NA	NA	Null	Null	Null	Null	NA	NA	0.588235	0.909091	0.909091	0.9	NA	Null	NA	NA	NA	NA	NA	Null
chr19	58371676	A	G	A->G	Alu	ZNF587	UTR3	NA	Null	Null	NA	NA	NA	NA	Null	Null	Null	Null	Null	Null	NA	Null	Null	Null	Null	Null	0.294118	Null	NA	Null	Null	NA	Null	Null	0.689655	Null	Null	0.109375	Null	Null	0.8	Null	NA	NA	Null	NA	Null	NA	NA
chr19	58371749	A	G	A->G	Alu	ZNF587	UTR3	NA	Null	Null	NA	NA	NA	NA	NA	Null	Null	Null	0.352941	Null	NA	0.3125	0.333333	Null	Null	NA	Null	Null	NA	Null	Null	NA	Null	Null	Null	Null	0.333333	0.538462	0.384615	0.208333	Null	0.888889	NA	NA	Null	NA	Null	NA	NA
chr19	58371912	A	G	A->G	Alu	ZNF587	UTR3	NA	Null	Null	NA	NA	NA	NA	NA	NA	Null	Null	Null	NA	NA	Null	Null	Null	Null	NA	Null	NA	NA	NA	Null	NA	Null	0.333333	Null	Null	0.230769	Null	0.12	0.130435	Null	NA	NA	NA	NA	NA	Null	NA	NA
chr19	58372000	A	G	A->G	Alu	ZNF587	UTR3	NA	NA	Null	NA	NA	NA	NA	Null	Null	Null	Null	Null	NA	NA	Null	Null	0.307692	Null	Null	Null	NA	NA	NA	Null	NA	Null	Null	Null	Null	0.230769	Null	Null	Null	Null	NA	NA	NA	NA	NA	Null	NA	NA
chr19	58372069	A	G	A->G	Alu	ZNF587	UTR3	NA	NA	NA	NA	NA	NA	NA	NA	NA	NA	Null	0.75	NA	NA	Null	NA	Null	NA	Null	Null	NA	NA	NA	Null	NA	Null	Null	Null	NA	0.75	Null	Null	NA	Null	NA	Null	NA	NA	NA	Null	NA	NA
chr19	58372245	A	G	A->G	Alu	ZNF587	UTR3	NA	NA	NA	NA	NA	NA	Null	NA	NA	Null	Null	Null	Null	Null	0.5	Null	Null	Null	Null	Null	Null	NA	NA	0.387097	NA	0.423077	Null	Null	NA	Null	Null	Null	Null	Null	Null	Null	NA	NA	NA	Null	NA	NA
chr19	58372479	A	G	A->G	Alu	ZNF587	UTR3	NA	NA	NA	NA	NA	NA	Null	NA	Null	Null	0.222222	Null	Null	Null	0.375	Null	Null	Null	Null	0.466667	Null	NA	Null	Null	0.416667	Null	Null	Null	NA	0.333333	Null	Null	Null	Null	Null	Null	NA	Null	NA	Null	NA	NA
chr19	58381608	T	C	A->G	Alu	ZNF814	intronic	0.666667	NA	Null	NA	NA	NA	NA	Null	Null	Null	Null	Null	Null	NA	Null	Null	Null	Null	Null	Null	NA	NA	NA	NA	NA	Null	Null	0.424242	Null	NA	NA	Null	Null	NA	Null	NA	NA	NA	Null	NA	Null	NA
chr19	58381610	T	C	A->G	Alu	ZNF814	intronic	Null	NA	Null	NA	NA	NA	NA	Null	0.5	Null	Null	Null	Null	NA	Null	0.428571	Null	Null	Null	Null	NA	NA	NA	NA	NA	Null	0.1875	Null	Null	NA	NA	0.157895	Null	NA	Null	NA	NA	NA	Null	NA	Null	NA
chr20	5975489	A	G	A->G	Alu	MCM8	UTR3	Null	Null	Null	NA	Null	Null	Null	Null	Null	Null	Null	Null	Null	Null	Null	Null	Null	Null	Null	Null	NA	NA	Null	Null	NA	NA	Null	NA	NA	NA	NA	Null	NA	Null	Null	NA	NA	NA	Null	NA	Null	Null
chr20	25426881	A	G	A->G	Alu	GINS1	UTR3	Null	Null	Null	NA	Null	NA	NA	NA	Null	0.125	Null	Null	Null	NA	Null	Null	Null	Null	Null	Null	Null	NA	NA	0.15	Null	Null	Null	NA	NA	Null	Null	0.285714	Null	Null	Null	NA	NA	Null	NA	NA	NA	NA
chr20	25426909	A	G	A->G	Alu	GINS1	UTR3	NA	Null	Null	NA	Null	NA	NA	NA	Null	0.12	Null	Null	Null	NA	Null	Null	Null	Null	Null	Null	Null	NA	NA	Null	Null	Null	Null	NA	NA	0.181818	Null	Null	0.333333	Null	0.3	NA	NA	NA	NA	NA	NA	NA
chr20	25428294	A	G	A->G	Alu	GINS1	UTR3	Null	Null	0.818182	NA	NA	NA	NA	NA	NA	NA	Null	0.875	NA	NA	NA	NA	NA	NA	NA	NA	NA	NA	NA	Null	NA	NA	NA	NA	NA	NA	NA	NA	NA	NA	Null	NA	NA	NA	NA	NA	NA	NA
chr20	25428348	A	G	A->G	Alu	GINS1	UTR3	0.75	Null	Null	NA	Null	NA	Null	Null	NA	Null	Null	Null	NA	NA	0.714286	0.444444	NA	0.833333	Null	NA	NA	NA	NA	Null	NA	NA	NA	NA	Null	NA	NA	Null	NA	Null	0.714286	NA	NA	NA	NA	NA	NA	NA
chr20	35241455	T	C	A->G	Alu	SLA2	UTR3	NA	NA	NA	NA	NA	NA	0.128205	Null	Null	0.714286	Null	Null	NA	Null	Null	NA	Null	Null	NA	0.25	Null	NA	NA	NA	NA	NA	Null	NA	NA	NA	Null	Null	NA	NA	Null	NA	NA	NA	NA	NA	NA	NA
chr20	35280553	T	C	A->G	Alu	NDRG3	UTR3	Null	Null	Null	Null	Null	Null	Null	Null	Null	Null	Null	Null	Null	Null	Null	Null	Null	Null	Null	Null	Null	Null	Null	Null	0.114943	Null	Null	Null	Null	Null	Null	Null	Null	Null	Null	Null	Null	Null	Null	Null	Null	Null
chr20	35280581	T	C	A->G	Alu	NDRG3	UTR3	Null	Null	Null	Null	Null	Null	Null	Null	Null	Null	Null	0.1	Null	Null	Null	Null	Null	Null	Null	Null	Null	Null	Null	0.2	Null	0.294118	Null	Null	Null	Null	Null	Null	Null	Null	Null	Null	Null	Null	Null	Null	Null	Null
chr20	35280650	T	C	A->G	Alu	NDRG3	UTR3	Null	Null	Null	Null	Null	Null	Null	Null	Null	Null	Null	Null	Null	0.136986	Null	Null	Null	Null	Null	Null	Null	Null	Null	Null	Null	Null	0.470588	Null	0.140625	0.153846	Null	0.104478	Null	Null	Null	Null	Null	Null	Null	Null	NA	Null
chr20	35380555	T	C	A->G	Alu	DSN1	UTR3	Null	Null	Null	NA	Null	NA	Null	Null	Null	Null	0.1125	Null	Null	Null	Null	0.12	Null	Null	Null	Null	Null	NA	Null	NA	Null	Null	0.183908	Null	NA	Null	Null	Null	Null	Null	Null	Null	NA	Null	NA	Null	Null	NA
chr20	35380582	T	C	A->G	Alu	DSN1	UTR3	0.12931	Null	Null	NA	Null	NA	Null	Null	Null	Null	0.106667	Null	Null	Null	Null	Null	0.195122	Null	Null	0.129032	Null	NA	NA	NA	0.428571	Null	Null	Null	NA	Null	Null	Null	Null	Null	0.227273	Null	NA	0.222222	NA	Null	Null	NA
chr20	35380729	T	C	A->G	Alu	DSN1	UTR3	Null	Null	Null	NA	Null	NA	Null	Null	Null	Null	Null	Null	Null	Null	0.119565	Null	Null	Null	Null	Null	Null	Null	Null	Null	Null	Null	Null	Null	NA	0.185185	Null	Null	0.24	Null	Null	Null	Null	Null	NA	Null	Null	NA
chr20	35520915	T	C	A->G	Alu	SAMHD1	UTR3	Null	Null	Null	Null	NA	NA	Null	Null	Null	Null	Null	Null	0.113208	Null	Null	Null	Null	Null	Null	Null	Null	Null	Null	Null	Null	Null	Null	0.666667	Null	Null	Null	Null	Null	Null	Null	NA	Null	Null	NA	NA	NA	NA
chr20	35520919	T	C	A->G	Alu	SAMHD1	UTR3	Null	Null	Null	Null	NA	NA	Null	Null	Null	Null	Null	0.142857	Null	Null	Null	Null	Null	Null	Null	Null	0.191176	Null	Null	Null	Null	Null	Null	Null	Null	Null	Null	Null	Null	Null	Null	NA	Null	Null	NA	NA	NA	NA
chr20	35520959	T	C	A->G	Alu	SAMHD1	UTR3	Null	Null	Null	Null	NA	NA	Null	Null	Null	Null	Null	0.105263	Null	Null	Null	Null	Null	Null	0.181818	Null	Null	Null	Null	Null	Null	Null	0.75	Null	Null	Null	0.173913	Null	Null	Null	Null	NA	Null	0.361702	Null	NA	NA	NA
chr20	35521023	T	C	A->G	Alu	SAMHD1	UTR3	0.16129	0.1875	0.16	Null	Null	NA	Null	Null	Null	Null	0.12	Null	Null	0.103448	Null	0.1875	Null	Null	0.228571	0.351351	Null	Null	0.2	0.263158	0.5625	0.230769	0.344828	0.632653	0.307692	Null	0.108696	Null	Null	0.236364	0.106383	NA	Null	Null	Null	Null	NA	NA
chr20	50768356	T	C	A->G	Alu	ZFP64	UTR3	Null	Null	Null	Null	Null	Null	0.269231	NA	Null	Null	Null	Null	Null	Null	Null	Null	0.3	0.307692	Null	Null	NA	Null	NA	NA	NA	0.9375	NA	Null	Null	Null	NA	NA	NA	Null	Null	NA	Null	NA	NA	NA	NA	NA
chr20	50768572	T	C	A->G	Alu	ZFP64	UTR3	Null	Null	Null	Null	Null	Null	Null	Null	Null	Null	Null	Null	Null	Null	Null	Null	Null	Null	Null	Null	Null	NA	NA	0.823529	NA	Null	NA	NA	0.108108	Null	NA	Null	Null	0.272727	Null	Null	Null	NA	NA	NA	NA	NA
chr20	61483184	T	C	A->G	Alu	TCFL5	intronic	Null	Null	Null	Null	0.2	Null	Null	Null	Null	Null	Null	Null	Null	Null	Null	Null	Null	Null	Null	Null	Null	Null	NA	Null	Null	NA	Null	Null	Null	Null	Null	0.119048	Null	Null	Null	Null	NA	NA	NA	NA	NA	NA
chr20	61483272	T	C	A->G	Alu	TCFL5	intronic	Null	Null	Null	Null	Null	Null	Null	Null	0.192982	Null	Null	Null	NA	Null	Null	Null	Null	Null	Null	Null	Null	NA	NA	Null	0.625	NA	Null	NA	0.782609	NA	Null	Null	Null	NA	Null	NA	NA	NA	NA	NA	NA	NA
chr20	61483385	T	C	A->G	Alu	TCFL5	intronic	Null	Null	Null	NA	0.15	NA	Null	Null	Null	Null	Null	Null	Null	NA	Null	Null	Null	Null	Null	0.15625	Null	NA	NA	Null	Null	NA	Null	Null	Null	Null	Null	0.217391	Null	NA	Null	Null	NA	NA	NA	NA	NA	NA
chr21	34822770	T	C	A->G	Alu	TMEM50B	UTR3	Null	Null	Null	Null	Null	Null	Null	Null	Null	Null	0.111111	Null	Null	Null	Null	Null	Null	Null	Null	0.111111	NA	NA	Null	Null	Null	NA	Null	Null	Null	Null	NA	Null	0.466667	Null	0.315789	Null	NA	Null	Null	NA	NA	Null
chr21	37666019	A	G	A->G	Alu	DOPEY2	UTR3	0.112676	0.102941	0.136986	Null	Null	Null	Null	Null	Null	0.125	0.142857	Null	Null	Null	Null	Null	Null	Null	Null	Null	Null	Null	Null	Null	Null	Null	Null	Null	0.185185	Null	Null	Null	0.2	Null	Null	Null	Null	Null	NA	Null	NA	Null
chr21	37666181	A	G	A->G	Alu	DOPEY2	UTR3	Null	Null	Null	Null	Null	Null	Null	Null	Null	Null	0.173913	Null	Null	Null	Null	0.109091	Null	Null	Null	Null	0.588235	Null	Null	NA	Null	Null	Null	Null	Null	Null	Null	Null	Null	Null	Null	Null	Null	Null	NA	Null	NA	NA
chr21	37666182	A	G	A->G	Alu	DOPEY2	UTR3	Null	Null	Null	Null	Null	Null	Null	Null	0.1	Null	Null	Null	Null	Null	Null	Null	Null	Null	Null	Null	Null	Null	Null	NA	Null	Null	0.8	Null	Null	Null	Null	Null	0.875	Null	Null	Null	Null	Null	NA	Null	NA	NA
chr21	37666235	A	G	A->G	Alu	DOPEY2	UTR3	Null	Null	Null	Null	Null	Null	Null	Null	Null	Null	Null	Null	Null	Null	Null	Null	Null	Null	Null	Null	Null	Null	Null	NA	Null	Null	0.230769	Null	0.857143	Null	Null	Null	Null	Null	Null	NA	Null	Null	NA	Null	NA	NA
chr21	37666282	A	G	A->G	Alu	DOPEY2	UTR3	Null	Null	Null	Null	Null	Null	NA	Null	Null	Null	Null	Null	Null	Null	Null	Null	Null	Null	Null	Null	Null	Null	NA	NA	Null	Null	0.75	Null	0.296296	Null	Null	Null	Null	Null	Null	NA	NA	Null	NA	NA	NA	NA
chr21	39526575	A	G	A->G	Alu	DSCR8	exonic	Null	Null	Null	0.107895	Null	Null	Null	Null	0.15942	NA	NA	Null	Null	Null	Null	Null	Null	Null	Null	Null	Null	Null	Null	NA	NA	NA	NA	Null	Null	Null	Null	Null	Null	NA	Null	Null	Null	0.706897	NA	NA	NA	NA
chr21	43892837	T	C	A->G	Alu	RSPH1	UTR3	Null	Null	Null	Null	0.190476	0.328358	Null	Null	Null	Null	Null	Null	Null	Null	Null	Null	Null	Null	Null	Null	Null	Null	NA	Null	Null	Null	NA	Null	Null	Null	0.230769	NA	0.388889	Null	Null	Null	NA	NA	NA	NA	NA	NA
chr21	44329452	A	G	A->G	Alu	NDUFV3	UTR3	NA	NA	NA	NA	NA	NA	NA	NA	Null	Null	Null	0.428571	Null	NA	Null	Null	Null	Null	Null	Null	Null	NA	NA	Null	NA	NA	NA	0.95	NA	Null	Null	Null	Null	0.428571	Null	NA	NA	NA	NA	NA	NA	NA
chr22	17591277	A	G	A->G	Alu	IL17RA	UTR3	Null	Null	Null	NA	Null	Null	Null	Null	Null	0.222222	0.172414	Null	NA	Null	0.121212	0.141026	Null	Null	0.102564	Null	Null	NA	Null	Null	Null	Null	Null	Null	NA	Null	Null	Null	NA	Null	Null	Null	NA	NA	NA	NA	NA	NA
chr22	17591308	A	G	A->G	Alu	IL17RA	UTR3	Null	Null	Null	NA	Null	NA	Null	Null	Null	Null	Null	Null	NA	Null	Null	Null	Null	Null	Null	Null	Null	NA	Null	Null	Null	Null	NA	Null	Null	Null	0.571429	Null	Null	Null	Null	Null	NA	NA	NA	NA	NA	NA
chr22	17591320	A	G	A->G	Alu	IL17RA	UTR3	0.241379	0.194444	Null	NA	Null	NA	Null	Null	Null	0.228571	0.333333	Null	NA	Null	0.150685	0.2	0.108108	0.1875	0.23913	Null	Null	NA	Null	0.190476	0.647059	Null	NA	Null	0.777778	Null	Null	0.269231	Null	0.857143	0.615385	Null	NA	NA	NA	NA	NA	NA
chr22	18571431	A	G	A->G	Alu	PEX26	UTR3	NA	NA	NA	NA	NA	NA	NA	NA	Null	NA	NA	NA	Null	NA	Null	NA	NA	NA	NA	NA	NA	NA	NA	NA	NA	NA	NA	NA	NA	0.944444	NA	NA	NA	NA	0.7	NA	NA	NA	NA	NA	NA	Null
chr22	19429090	T	C	A->G	Alu	C22orf39	UTR3	Null	0.333333	NA	Null	Null	Null	Null	Null	Null	NA	Null	NA	Null	Null	Null	Null	NA	NA	Null	Null	NA	NA	NA	NA	0.230769	NA	NA	NA	NA	Null	NA	NA	NA	NA	Null	NA	NA	Null	Null	NA	Null	NA
chr22	31058579	T	C	A->G	Alu	DUSP18	UTR3	0.6875	Null	Null	NA	Null	NA	Null	Null	Null	Null	Null	0.777778	Null	Null	Null	0.285714	Null	Null	0.5	0.189189	Null	Null	Null	Null	Null	Null	Null	Null	Null	0.333333	0.529412	0.75	0.681818	0.538462	0.769231	Null	Null	Null	Null	Null	Null	Null
chr22	31058596	T	C	A->G	Alu	DUSP18	UTR3	Null	0.714286	Null	NA	NA	NA	Null	NA	Null	Null	Null	0.666667	NA	NA	Null	Null	Null	NA	NA	0.434783	Null	Null	Null	Null	Null	NA	Null	Null	NA	Null	Null	NA	0.5	Null	Null	NA	Null	Null	Null	Null	Null	Null
chr22	31058747	T	C	A->G	Alu	DUSP18	UTR3	NA	NA	NA	NA	NA	NA	NA	NA	NA	NA	Null	NA	NA	NA	NA	Null	NA	NA	NA	NA	Null	NA	NA	Null	NA	NA	NA	NA	NA	NA	NA	Null	NA	NA	NA	NA	NA	NA	0.357143	Null	Null	Null
chr22	31058754	T	C	A->G	Alu	DUSP18	UTR3	NA	NA	NA	NA	NA	NA	NA	NA	NA	NA	Null	NA	NA	NA	NA	Null	NA	NA	NA	NA	Null	NA	NA	Null	NA	NA	NA	NA	NA	NA	NA	Null	NA	NA	NA	NA	NA	NA	Null	Null	0.194444	NA
chr22	31058785	T	C	A->G	Alu	DUSP18	UTR3	Null	Null	Null	NA	NA	NA	NA	NA	NA	NA	NA	Null	Null	NA	NA	NA	NA	NA	NA	NA	Null	Null	NA	Null	Null	NA	NA	NA	Null	NA	Null	0.833333	Null	Null	Null	NA	NA	NA	Null	Null	0.6	Null
chr22	31058794	T	C	A->G	Alu	DUSP18	UTR3	Null	0.428571	Null	NA	NA	NA	NA	NA	Null	NA	Null	Null	Null	NA	NA	NA	Null	NA	NA	Null	Null	Null	NA	0.136364	0.3	Null	Null	NA	Null	Null	0.666667	0.1875	Null	Null	0.375	NA	NA	NA	Null	Null	Null	Null
chr22	36884586	T	C	A->G	Alu	FOXRED2	UTR3	NA	NA	NA	NA	NA	NA	NA	NA	Null	Null	NA	NA	NA	NA	NA	Null	Null	Null	NA	Null	NA	NA	NA	NA	NA	NA	Null	NA	NA	NA	Null	NA	NA	NA	0.5	NA	NA	NA	NA	Null	NA	NA
chr22	45736867	A	G	A->G	Alu	FAM118A	UTR3	Null	Null	Null	NA	NA	NA	Null	Null	0.210526	Null	Null	Null	Null	Null	Null	Null	0.216216	Null	0.277778	Null	Null	NA	NA	Null	Null	0.36	Null	Null	0.291667	0.27907	Null	0.380952	0.555556	Null	0.1875	Null	NA	Null	NA	Null	Null	NA
chr22	45736964	A	G	A->G	Alu	FAM118A	UTR3	Null	Null	0.176471	NA	NA	NA	Null	Null	Null	Null	Null	Null	Null	Null	0.104478	Null	Null	Null	Null	Null	Null	NA	NA	Null	Null	Null	NA	Null	Null	Null	Null	Null	Null	Null	Null	Null	Null	Null	NA	Null	Null	Null
chr22	46726107	A	G	A->G	Alu	GTSE1	UTR3	Null	Null	Null	Null	Null	Null	Null	Null	Null	Null	Null	Null	Null	Null	Null	Null	Null	Null	Null	Null	Null	Null	0.177011	Null	Null	Null	Null	Null	0.104839	Null	Null	Null	Null	Null	Null	Null	Null	Null	Null	Null	Null	NA
chrX	13790128	T	C	A->G	Non-Alu	GPM6B	UTR3	Null	Null	Null	0.219512	Null	0.166667	Null	Null	Null	Null	Null	Null	0.135135	Null	Null	Null	Null	Null	Null	Null	Null	Null	Null	Null	Null	Null	0.733333	Null	Null	Null	0.289474	Null	NA	Null	0.5	Null	NA	Null	NA	NA	Null	NA
chrX	19378597	T	C	A->G	Alu	MAP3K15	UTR3	Null	Null	Null	NA	0.153846	Null	Null	Null	Null	Null	Null	Null	Null	Null	Null	Null	Null	Null	Null	Null	Null	Null	Null	Null	Null	Null	Null	Null	Null	Null	Null	Null	Null	Null	Null	Null	Null	0.494253	NA	NA	NA	NA
chrX	24095220	A	G	A->G	Alu	EIF2S3	UTR3	Null	Null	Null	Null	Null	Null	Null	Null	Null	Null	Null	Null	Null	Null	0.25	Null	Null	Null	Null	Null	Null	Null	Null	Null	0.170455	Null	Null	Null	Null	Null	Null	Null	Null	Null	Null	Null	Null	Null	Null	Null	Null	Null
chrX	24095360	A	G	A->G	Alu	EIF2S3	UTR3	Null	Null	Null	Null	Null	Null	Null	Null	Null	Null	Null	Null	Null	Null	Null	Null	Null	Null	Null	Null	Null	NA	Null	Null	0.8	Null	Null	Null	0.416667	Null	Null	Null	0.727273	Null	Null	Null	NA	NA	Null	Null	Null	Null
chrX	24095363	A	G	A->G	Alu	EIF2S3	UTR3	Null	Null	Null	Null	Null	Null	Null	Null	Null	Null	Null	Null	Null	Null	0.333333	0.266667	Null	Null	Null	0.5	Null	NA	0.177215	Null	Null	Null	Null	Null	Null	Null	Null	Null	Null	0.148148	0.157895	Null	NA	NA	Null	Null	Null	Null
chrX	48436298	A	G	A->G	Alu	RBM3	UTR3	Null	Null	Null	NA	Null	NA	Null	Null	Null	Null	Null	Null	Null	0.245902	Null	Null	Null	Null	Null	Null	Null	Null	Null	Null	Null	Null	Null	Null	Null	Null	0.131579	Null	Null	Null	Null	NA	Null	Null	Null	Null	Null	Null
chrX	48436375	A	G	A->G	Alu	RBM3	UTR3	Null	Null	Null	NA	Null	NA	Null	Null	Null	Null	Null	Null	0.179487	Null	Null	Null	Null	Null	Null	Null	Null	Null	Null	Null	Null	Null	Null	Null	Null	0.16129	Null	Null	Null	Null	Null	NA	Null	Null	Null	Null	Null	Null
chrX	48927068	A	G	A->G	Alu	CCDC120	UTR3	Null	Null	Null	Null	Null	Null	Null	Null	Null	Null	Null	Null	Null	Null	Null	Null	Null	Null	Null	Null	Null	NA	NA	Null	NA	NA	Null	NA	0.214286	Null	NA	Null	Null	0.4	Null	Null	Null	Null	NA	NA	NA	Null
chrX	48927097	A	G	A->G	Alu	CCDC120	UTR3	0.117647	0.230769	0.2	Null	Null	Null	Null	Null	Null	Null	Null	0.214286	0.5	Null	Null	Null	Null	0.176471	0.428571	Null	Null	NA	NA	Null	NA	NA	Null	NA	Null	Null	NA	0.75	Null	Null	Null	NA	Null	NA	NA	NA	NA	Null
chrX	48927209	A	G	A->G	Alu	CCDC120	UTR3	Null	Null	Null	Null	Null	Null	0.16	Null	0.107527	Null	Null	Null	Null	Null	Null	Null	Null	Null	Null	Null	0.5	NA	NA	Null	NA	NA	Null	NA	NA	NA	NA	Null	0.555556	NA	Null	Null	Null	NA	NA	NA	NA	Null
chrX	48927300	A	G	A->G	Alu	CCDC120	UTR3	Null	Null	0.121212	Null	Null	Null	Null	Null	Null	0.333333	Null	Null	Null	Null	Null	Null	Null	Null	0.130435	Null	Null	NA	Null	Null	0.846154	NA	Null	Null	Null	Null	NA	Null	Null	Null	0.214286	Null	NA	Null	NA	NA	NA	Null
chrX	48927313	A	G	A->G	Alu	CCDC120	UTR3	Null	Null	Null	Null	Null	Null	Null	Null	Null	Null	Null	Null	Null	Null	Null	Null	Null	Null	Null	0.115385	Null	Null	Null	Null	Null	NA	Null	Null	0.291667	Null	NA	Null	Null	Null	0.166667	Null	NA	Null	NA	NA	NA	Null
chrX	70684345	A	G	A->G	Alu	TAF1	UTR3	Null	Null	Null	NA	NA	NA	Null	Null	Null	Null	Null	Null	Null	Null	Null	Null	Null	Null	Null	Null	Null	Null	NA	Null	0.191781	Null	0.139535	Null	Null	Null	Null	Null	Null	Null	Null	0.181818	Null	Null	Null	Null	Null	Null
chrX	91138627	A	G	A->G	Alu	PCDH11X	UTR3	Null	Null	Null	Null	0.191176	Null	Null	Null	Null	Null	Null	Null	Null	Null	Null	Null	Null	Null	Null	Null	0.212121	Null	Null	Null	Null	Null	Null	Null	Null	Null	Null	Null	Null	Null	Null	Null	NA	Null	Null	NA	Null	Null
chrX	91138927	A	G	A->G	Alu	PCDH11X	UTR3	Null	Null	Null	Null	Null	Null	Null	Null	Null	Null	Null	Null	Null	Null	Null	Null	Null	Null	Null	Null	Null	Null	Null	Null	Null	Null	Null	Null	Null	0.2	Null	Null	Null	Null	Null	Null	Null	Null	Null	Null	Null	Null
chrX	129337365	T	C	A->G	Alu	ZNF280C	UTR3	Null	0.104478	Null	Null	Null	Null	Null	Null	Null	Null	Null	Null	Null	Null	Null	Null	Null	Null	Null	Null	Null	Null	Null	Null	Null	Null	Null	Null	Null	Null	0.101449	Null	Null	Null	Null	Null	Null	Null	NA	Null	Null	NA
chrX	129337446	T	C	A->G	Alu	ZNF280C	UTR3	Null	Null	Null	NA	Null	Null	0.125	Null	Null	Null	Null	Null	Null	Null	Null	Null	Null	Null	Null	Null	Null	Null	Null	Null	0.909091	Null	Null	Null	Null	Null	Null	0.190476	Null	Null	Null	NA	Null	Null	NA	Null	Null	NA
chrX	129337457	T	C	A->G	Alu	ZNF280C	UTR3	Null	Null	Null	NA	Null	Null	Null	Null	Null	Null	Null	Null	Null	NA	Null	Null	Null	Null	Null	0.138889	Null	Null	Null	Null	Null	Null	Null	Null	Null	0.142857	Null	Null	Null	Null	0.147059	NA	NA	Null	NA	Null	Null	NA
[truncated: 26 more columns]

## Sheet: Table.S5
Table S5. Significant GSEA results of the genes that are preferably edited in miRNA-targeted regions in cells crossing oocyte to 4-cell stages
Gene Set Name	# Genes in Gene Set (K)	Description	# Genes in Overlap (k)	k/K	p-value	FDR q-value
REACTOME_CELL_CYCLE	421	Genes involved in Cell Cycle	13	0.0309	4.46e-11	5.94e-08
REACTOME_DNA_REPLICATION	192	Genes involved in DNA Replication	9	0.0469	1.32e-09	8.77e-07
REACTOME_CELL_CYCLE_MITOTIC	325	Genes involved in Cell Cycle, Mitotic	10	0.0308	8.89e-09	3.94e-06
REACTOME_MITOTIC_M_M_G1_PHASES	172	Genes involved in Mitotic M-M/G1 phases	8	0.0465	1.2e-08	3.98e-06
REACTOME_MITOTIC_PROMETAPHASE	87	Genes involved in Mitotic Prometaphase	6	0.069	8.3e-08	2.21e-05
BIOCARTA_ATRBRCA_PATHWAY	21	Role of BRCA1, BRCA2 and ATR in Cancer Susceptibility	4	0.1905	2.01e-07	4.45e-05
PID_ATR_PATHWAY	39	ATR signaling pathway	4	0.1026	2.67e-06	0.000507
REACTOME_PHASE_II_CONJUGATION	70	Genes involved in Phase II conjugation	4	0.0571	2.8e-05	0.00466
KEGG_THYROID_CANCER	29	Thyroid cancer	3	0.1034	5.05e-05	0.00746
REACTOME_TRANSPORT_OF_MATURE_MRNA_DERIVED_FROM_AN_INTRONLESS_TRANSCRIPT	33	Genes involved in Transport of Mature mRNA Derived from an Intronless Transcript	3	0.0909	7.48e-05	0.00995
REACTOME_ACTIVATION_OF_ATR_IN_RESPONSE_TO_REPLICATION_STRESS	38	Genes involved in Activation of ATR in response to replication stress	3	0.0789	0.000115	0.0139
KEGG_PATHWAYS_IN_CANCER	328	Pathways in cancer	6	0.0183	0.000168	0.0186
REACTOME_G2_M_CHECKPOINTS	45	Genes involved in G2/M Checkpoints	3	0.0667	0.000191	0.0195
PID_FANCONI_PATHWAY	47	Fanconi anemia pathway	3	0.0638	0.000217	0.0198
REACTOME_GENERIC_TRANSCRIPTION_PATHWAY	352	Genes involved in Generic Transcription Pathway	6	0.017	0.000246	0.0198
REACTOME_CELL_CYCLE_CHECKPOINTS	124	Genes involved in Cell Cycle Checkpoints	4	0.0323	0.000259	0.0198
BIOCARTA_RNA_PATHWAY	10	Double Stranded RNA Induced Gene Expression	2	0.2	0.000266	0.0198
KEGG_CELL_CYCLE	128	Cell cycle	4	0.0312	0.000292	0.0198
KEGG_ENDOMETRIAL_CANCER	52	Endometrial cancer	3	0.0577	0.000293	0.0198
BIOCARTA_EIF2_PATHWAY	11	Regulation of eIF2	2	0.1818	0.000325	0.0198
REACTOME_UNWINDING_OF_DNA	11	Genes involved in Unwinding of DNA	2	0.1818	0.000325	0.0198
REACTOME_TRANSPORT_OF_MATURE_TRANSCRIPT_TO_CYTOPLASM	54	Genes involved in Transport of Mature Transcript to Cytoplasm	3	0.0556	0.000328	0.0198
REACTOME_BIOLOGICAL_OXIDATIONS	139	Genes involved in Biological oxidations	4	0.0288	0.0004	0.0231
BIOCARTA_RB_PATHWAY	13	RB Tumor Suppressor/Checkpoint Signaling in response to DNA damage	2	0.1538	0.000459	0.0254
KEGG_COLORECTAL_CANCER	62	Colorectal cancer	3	0.0484	0.000493	0.0262
REACTOME_IMMUNE_SYSTEM	933	Genes involved in Immune System	9	0.0096	0.000513	0.0263
REACTOME_DEPOSITION_OF_NEW_CENPA_CONTAINING_NUCLEOSOMES_AT_THE_CENTROMERE	64	Genes involved in Deposition of New CENPA-containing Nucleosomes at the Centromere	3	0.0469	0.000541	0.0266
REACTOME_ANTIVIRAL_MECHANISM_BY_IFN_STIMULATED_GENES	66	Genes involved in Antiviral mechanism by IFN-stimulated genes	3	0.0455	0.000592	0.0281
BIOCARTA_ARF_PATHWAY	17	Tumor Suppressor Arf Inhibits Ribosomal Biogenesis	2	0.1176	0.000796	0.0365
KEGG_ADHERENS_JUNCTION	75	Adherens junction	3	0.04	0.000859	0.0381
BIOCARTA_MCM_PATHWAY	18	CDK Regulation of DNA Replication	2	0.1111	0.000894	0.0383
PID_HIF1A_PATHWAY	19	Hypoxic and oxygen homeostasis regulation of HIF-1-alpha	2	0.1053	0.000997	0.0402
REACTOME_G1_S_SPECIFIC_TRANSCRIPTION	19	Genes involved in G1/S-Specific Transcription	2	0.1053	0.000997	0.0402
BIOCARTA_ATM_PATHWAY	20	ATM Signaling Pathway	2	0.1	0.00111	0.0433
PID_CMYB_PATHWAY	84	C-MYB transcription factor network	3	0.0357	0.00119	0.0453
REACTOME_RNA_POL_I_TRANSCRIPTION_TERMINATION	22	Genes involved in RNA Polymerase I Transcription Termination	2	0.0909	0.00134	0.0495
